# Supplementary material for: Comparative analysis of metagenomic and targeted next-generation sequencing for pathogens diagnosis in bronchoalveolar lavage fluid specimens
Source: Front Cell Infect Microbiol. 2024 Aug 27;14:1451440. doi: 10.3389/fcimb.2024.1451440 (PMC11385274; doi:10.3389/fcimb.2024.1451440)
Supplement: Supplementary file 1 [file Table1.xlsx]

## Sheet: Table S1
Supplemental Table 1. Microorganisms list in the microbial genome database.
Clinical Grade	Taxonomy	TaxID	Microorganisms
Ⅳ	Bacteria	470	Acinetobacter baumannii
Ⅳ	Bacteria	648	Aeromonas caviae
Ⅳ	Bacteria	196024	Aeromonas dhakensis
Ⅳ	Bacteria	644	Aeromonas hydrophila
Ⅳ	Bacteria	654	Aeromonas veronii
Ⅳ	Bacteria	1392	Bacillus anthracis
Ⅳ	Bacteria	38323	Bartonella henselae
Ⅳ	Bacteria	234	Brucella
Ⅳ	Bacteria	235	Brucella abortus
Ⅳ	Bacteria	36855	Brucella canis
Ⅳ	Bacteria	120577	Brucella ceti
Ⅳ	Bacteria	1218315	Brucella inopinata
Ⅳ	Bacteria	29459	Brucella melitensis
Ⅳ	Bacteria	444163	Brucella microti
Ⅳ	Bacteria	29460	Brucella neotomae
Ⅳ	Bacteria	236	Brucella ovis
Ⅳ	Bacteria	1462582	Brucella papionis
Ⅳ	Bacteria	120576	Brucella pinnipedialis
Ⅳ	Bacteria	29461	Brucella suis
Ⅳ	Bacteria	13373	Burkholderia mallei
Ⅳ	Bacteria	83558	Chlamydia pneumoniae
Ⅳ	Bacteria	83554	Chlamydia psittaci
Ⅳ	Bacteria	813	Chlamydia trachomatis
Ⅳ	Bacteria	1513	Clostridium tetani
Ⅳ	Bacteria	777	Coxiella burnetii
Ⅳ	Bacteria	562	Escherichia coli
Ⅳ	Bacteria	1038927	Escherichia coli O104:H4
Ⅳ	Bacteria	1045010	Escherichia coli O157
Ⅳ	Bacteria	727	Haemophilus influenzae
Ⅳ	Bacteria	210	Helicobacter pylori
Ⅳ	Bacteria	573	Klebsiella pneumoniae
Ⅳ	Bacteria	446	Legionella pneumophila
Ⅳ	Bacteria	100053	Leptospira alexanderi
Ⅳ	Bacteria	28452	Leptospira alstonii
Ⅳ	Bacteria	174	Leptospira borgpetersenii
Ⅳ	Bacteria	301541	Leptospira broomii
Ⅳ	Bacteria	48782	Leptospira fainei
Ⅳ	Bacteria	29506	Leptospira inadai
Ⅳ	Bacteria	173	Leptospira interrogans
Ⅳ	Bacteria	44275	Leptospira interrogans serovar Copenhageni
Ⅳ	Bacteria	29507	Leptospira kirschneri
Ⅳ	Bacteria	408139	Leptospira kmetyi
Ⅳ	Bacteria	447106	Leptospira licerasiae
Ⅳ	Bacteria	1137606	Leptospira mayottensis
Ⅳ	Bacteria	28182	Leptospira noguchii
Ⅳ	Bacteria	28183	Leptospira santarosai
Ⅳ	Bacteria	28184	Leptospira weilii
Ⅳ	Bacteria	409998	Leptospira wolffii
Ⅳ	Bacteria	1639	Listeria monocytogenes
Ⅳ	Bacteria	36809	Mycobacterium abscessus
Ⅳ	Bacteria	1764	Mycobacterium avium
Ⅳ	Bacteria	120793	Mycobacterium avium complex
Ⅳ	Bacteria	78331	Mycobacterium canettii
Ⅳ	Bacteria	29311	Mycobacterium haemophilum
Ⅳ	Bacteria	1767	Mycobacterium intracellulare
Ⅳ	Bacteria	1768	Mycobacterium kansasii
Ⅳ	Bacteria	1769	Mycobacterium leprae
Ⅳ	Bacteria	1781	Mycobacterium marinum
Ⅳ	Bacteria	1844474	Mycobacterium mungi
Ⅳ	Bacteria	1305738	Mycobacterium orygis
Ⅳ	Bacteria	1773	Mycobacterium tuberculosis
Ⅳ	Bacteria	77643	Mycobacterium tuberculosis complex
Ⅳ	Bacteria	33894	Mycobacterium tuberculosis variant africanum
Ⅳ	Bacteria	1765	Mycobacterium tuberculosis variant bovis
Ⅳ	Bacteria	115862	Mycobacterium tuberculosis variant caprae
Ⅳ	Bacteria	1806	Mycobacterium tuberculosis variant microti
Ⅳ	Bacteria	194542	Mycobacterium tuberculosis variant pinnipedii
Ⅳ	Bacteria	2104	Mycoplasmoides pneumoniae
Ⅳ	Bacteria	485	Neisseria gonorrhoeae
Ⅳ	Bacteria	487	Neisseria meningitidis
Ⅳ	Bacteria	951	Neorickettsia sennetsu
Ⅳ	Bacteria	37329	Nocardia farcinica
Ⅳ	Bacteria	911112	Orientia chuto
Ⅳ	Bacteria	784	Orientia tsutsugamushi
Ⅳ	Bacteria	83552	Parachlamydia acanthamoebae
Ⅳ	Bacteria	780	Rickettsia
Ⅳ	Bacteria	35788	Rickettsia africae
Ⅳ	Bacteria	786	Rickettsia akari
Ⅳ	Bacteria	787	Rickettsia australis
Ⅳ	Bacteria	788	Rickettsia canadensis
Ⅳ	Bacteria	781	Rickettsia conorii
Ⅳ	Bacteria	37816	Rickettsia honei
Ⅳ	Bacteria	35790	Rickettsia japonica
Ⅳ	Bacteria	35791	Rickettsia massiliae
Ⅳ	Bacteria	35792	Rickettsia parkeri
Ⅳ	Bacteria	782	Rickettsia prowazekii
Ⅳ	Bacteria	783	Rickettsia rickettsii
Ⅳ	Bacteria	35794	Rickettsia slovaca
Ⅳ	Bacteria	28901	Salmonella enterica
Ⅳ	Bacteria	54388	Salmonella enterica subsp. enterica serovar Paratyphi A
Ⅳ	Bacteria	90370	Salmonella enterica subsp. enterica serovar Typhi
Ⅳ	Bacteria	160	Treponema pallidum
Ⅳ	Bacteria	134821	Ureaplasma parvum
Ⅳ	Bacteria	2130	Ureaplasma urealyticum
Ⅳ	Bacteria	666	Vibrio cholerae
Ⅳ	Bacteria	672	Vibrio vulnificus
Ⅳ	Bacteria	632	Yersinia pestis
Ⅳ	Fungi	5057	Aspergillus clavatus
Ⅳ	Fungi	5059	Aspergillus flavus
Ⅳ	Fungi	746128	Aspergillus fumigatus
Ⅳ	Fungi	162425	Aspergillus nidulans
Ⅳ	Fungi	5061	Aspergillus niger
Ⅳ	Fungi	5062	Aspergillus oryzae
Ⅳ	Fungi	33178	Aspergillus terreus
Ⅳ	Fungi	46472	Aspergillus versicolor
Ⅳ	Fungi	90248	Basidiobolus haptosporus
Ⅳ	Fungi	423455	Basidiobolus heterosporus
Ⅳ	Fungi	4860	Basidiobolus magnus
Ⅳ	Fungi	423460	Basidiobolus meristosporus
Ⅳ	Fungi	181047	Basidiobolus microsporus
Ⅳ	Fungi	34480	Basidiobolus ranarum
Ⅳ	Fungi	2060905	Blastomyces parvus
Ⅳ	Fungi	5476	Candida albicans
Ⅳ	Fungi	498019	Candida auris
Ⅳ	Fungi	42374	Candida dubliniensis
Ⅳ	Fungi	5478	Candida glabrata
Ⅳ	Fungi	5480	Candida parapsilosis
Ⅳ	Fungi	5482	Candida tropicalis
Ⅳ	Fungi	2093215	Candida vulturna
Ⅳ	Fungi	2011032	Cryptococcus cf. gattii
Ⅳ	Fungi	37769	Cryptococcus gattii VGI
Ⅳ	Fungi	1859096	Cryptococcus gattii VGII
Ⅳ	Fungi	552467	Cryptococcus gattii VGIII
Ⅳ	Fungi	1859121	Cryptococcus gattii VGIV
Ⅳ	Fungi	5207	Cryptococcus neoformans
Ⅳ	Fungi	90251	Cunninghamella bertholletiae
Ⅳ	Fungi	1955775	Emergomyces africanus
Ⅳ	Fungi	2060907	Emergomyces canadensis
Ⅳ	Fungi	2060908	Emergomyces europaeus
Ⅳ	Fungi	1955774	Emergomyces pasteurianus
Ⅳ	Fungi	1972497	Emergomyces orientalis
Ⅳ	Fungi	73230	Emmonsia crescens
Ⅳ	Fungi	5037	Histoplasma capsulatum
Ⅳ	Fungi	42458	Lichtheimia corymbifera
Ⅳ	Fungi	41688	Lomentospora prolificans
Ⅳ	Fungi	4929	Meyerozyma guilliermondii
Ⅳ	Fungi	36080	Mucor circinelloides
Ⅳ	Fungi	4841	Mucor racemosus
Ⅳ	Fungi	264951	Paecilomyces variotii
Ⅳ	Fungi	5418	Papiliotrema laurentii
Ⅳ	Fungi	4909	Pichia kudriavzevii
Ⅳ	Fungi	4754	Pneumocystis carinii
Ⅳ	Fungi	42068	Pneumocystis jirovecii
Ⅳ	Fungi	4839	Rhizomucor miehei
Ⅳ	Fungi	4840	Rhizomucor pusillus
Ⅳ	Fungi	64495	Rhizopus arrhizus
Ⅳ	Fungi	936053	Rhizopus delemar
Ⅳ	Fungi	58291	Rhizopus microsporus
Ⅳ	Fungi	4846	Rhizopus stolonifer
Ⅳ	Fungi	563466	Scedosporium apiospermum
Ⅳ	Fungi	5597	Scedosporium boydii
Ⅳ	Fungi	5005	Sporidiobolus salmonicolor
Ⅳ	Fungi	29908	Sporothrix schenckii
Ⅳ	Fungi	13706	Syncephalastrum racemosum
Ⅳ	Fungi	37727	Talaromyces marneffei
Ⅳ	Parasites	66527	Balamuthia mandrillaris
Ⅳ	Parasites	5759	Entamoeba histolytica
Ⅳ	Viruses_DNA	10407	Hepatitis B virus
Ⅳ	Viruses_DNA	10359	Human betaherpesvirus 5
Ⅳ	Viruses_DNA	10325	Macacine alphaherpesvirus 1
Ⅳ	Viruses_DNA	10345	Suid alphaherpesvirus 1
Ⅳ	Viruses_RNA	172148	Alkhumra hemorrhagic fever virus
Ⅳ	Viruses_RNA	1980456	Andes orthohantavirus
Ⅳ	Viruses_RNA	2169991	Argentinian mammarenavirus
Ⅳ	Viruses_RNA	1980459	Bayou orthohantavirus
Ⅳ	Viruses_RNA	1980460	Black Creek Canal orthohantavirus
Ⅳ	Viruses_RNA	1714621	Borna disease virus 1
Ⅳ	Viruses_RNA	2169992	Brazilian mammarenavirus
Ⅳ	Viruses_RNA	565995	Bundibugyo ebolavirus
Ⅳ	Viruses_RNA	1933179	Bunyamwera orthobunyavirus
Ⅳ	Viruses_RNA	499556	Chapare mammarenavirus
Ⅳ	Viruses_RNA	169173	Choclo virus
Ⅳ	Viruses_RNA	1980519	Crimean-Congo hemorrhagic fever orthonairovirus
Ⅳ	Viruses_RNA	2748958	Dabie bandavirus
Ⅳ	Viruses_RNA	11060	Dengue virus type 2
Ⅳ	Viruses_RNA	11069	Dengue virus type 3
Ⅳ	Viruses_RNA	11070	Dengue virus type 4
Ⅳ	Viruses_RNA	11053	dengue virus type I
Ⅳ	Viruses_RNA	1980467	Dobrava-Belgrade orthohantavirus
Ⅳ	Viruses_RNA	1980521	Dugbe orthonairovirus
Ⅳ	Viruses_RNA	11021	Eastern equine encephalitis virus
Ⅳ	Viruses_RNA	1570291	Ebola virus
Ⅳ	Viruses_RNA	45219	Guanarito mammarenavirus
Ⅳ	Viruses_RNA	352770	H10N3 subtype
Ⅳ	Viruses_RNA	286285	H10N8 subtype
Ⅳ	Viruses_RNA	114727	H1N1 subtype
Ⅳ	Viruses_RNA	114728	H1N2 subtype
Ⅳ	Viruses_RNA	114729	H2N2 subtype
Ⅳ	Viruses_RNA	119210	H3N2 subtype
Ⅳ	Viruses_RNA	119211	H3N8 subtype
Ⅳ	Viruses_RNA	102793	H5N1 subtype
Ⅳ	Viruses_RNA	119220	H5N2 subtype
Ⅳ	Viruses_RNA	329376	H5N6 subtype
Ⅳ	Viruses_RNA	232441	H5N8 subtype
Ⅳ	Viruses_RNA	119212	H6N1 subtype
Ⅳ	Viruses_RNA	119216	H7N1 subtype
Ⅳ	Viruses_RNA	119214	H7N2 subtype
Ⅳ	Viruses_RNA	119215	H7N3 subtype
Ⅳ	Viruses_RNA	325678	H7N4 subtype
Ⅳ	Viruses_RNA	119218	H7N7 subtype
Ⅳ	Viruses_RNA	333278	H7N9 subtype
Ⅳ	Viruses_RNA	102796	H9N2 subtype
Ⅳ	Viruses_RNA	1980471	Hantaan orthohantavirus
Ⅳ	Viruses_RNA	2747342	Heartland bandavirus
Ⅳ	Viruses_RNA	63330	Hendra henipavirus
Ⅳ	Viruses_RNA	41856	Hepatitis C virus genotype 1
Ⅳ	Viruses_RNA	2847144	hepatitis C virus genotype 1a
Ⅳ	Viruses_RNA	2847145	Hepatitis C virus genotype 1b
Ⅳ	Viruses_RNA	40271	Hepatitis C virus genotype 2
Ⅳ	Viruses_RNA	356114	Hepatitis C virus genotype 3
Ⅳ	Viruses_RNA	33745	Hepatitis C virus genotype 4
Ⅳ	Viruses_RNA	33746	Hepatitis C virus genotype 5
Ⅳ	Viruses_RNA	42182	Hepatitis C virus genotype 6
Ⅳ	Viruses_RNA	1544901	Hepatitis C virus genotype 7
Ⅳ	Viruses_RNA	1972279	Hepatitis C virus genotype 8
Ⅳ	Viruses_RNA	12475	Hepatitis delta virus
Ⅳ	Viruses_RNA	1678143	Hepatitis E virus
Ⅳ	Viruses_RNA	12092	Hepatovirus A
Ⅳ	Viruses_RNA	1235996	Human betacoronavirus 2c EMC
Ⅳ	Viruses_RNA	208726	Human hepatitis A virus
Ⅳ	Viruses_RNA	11676	Human immunodeficiency virus 1
Ⅳ	Viruses_RNA	11709	Human immunodeficiency virus 2
Ⅳ	Viruses_RNA	11250	Human orthopneumovirus
Ⅳ	Viruses_RNA	12080	Human poliovirus 1
Ⅳ	Viruses_RNA	12083	Human poliovirus 2
Ⅳ	Viruses_RNA	12086	Human poliovirus 3
Ⅳ	Viruses_RNA	208893	Human respiratory syncytial virus A
Ⅳ	Viruses_RNA	208895	Human respiratory syncytial virus B
Ⅳ	Viruses_RNA	59563	Ilheus virus
Ⅳ	Viruses_RNA	11320	Influenza A virus
Ⅳ	Viruses_RNA	11072	Japanese encephalitis virus
Ⅳ	Viruses_RNA	1491393	Jingmen Tick Virus
Ⅳ	Viruses_RNA	11092	Kumlinge virus
Ⅳ	Viruses_RNA	11077	Kunjin virus
Ⅳ	Viruses_RNA	33743	Kyasanur Forest disease virus
Ⅳ	Viruses_RNA	11620	Lassa mammarenavirus
Ⅳ	Viruses_RNA	1513237	Lloviu cuevavirus
Ⅳ	Viruses_RNA	11086	Louping ill virus
Ⅳ	Viruses_RNA	649188	Lujo mammarenavirus
Ⅳ	Viruses_RNA	38767	Lyssavirus duvenhage
Ⅳ	Viruses_RNA	249583	Lyssavirus irkut
Ⅳ	Viruses_RNA	12538	Lyssavirus mokola
Ⅳ	Viruses_RNA	11292	Lyssavirus rabies
Ⅳ	Viruses_RNA	11628	Machupo mammarenavirus
Ⅳ	Viruses_RNA	11269	Marburg marburgvirus
Ⅳ	Viruses_RNA	11234	Measles morbillivirus
Ⅳ	Viruses_RNA	1335626	Middle East respiratory syndrome-related coronavirus
Ⅳ	Viruses_RNA	1979176	Mojiang henipavirus
Ⅳ	Viruses_RNA	11079	Murray Valley encephalitis virus
Ⅳ	Viruses_RNA	121791	Nipah henipavirus
Ⅳ	Viruses_RNA	12542	Omsk hemorrhagic fever virus
Ⅳ	Viruses_RNA	11083	Powassan virus
Ⅳ	Viruses_RNA	1980486	Puumala orthohantavirus
Ⅳ	Viruses_RNA	186539	Reston ebolavirus
Ⅳ	Viruses_RNA	11588	Rift Valley fever virus
Ⅳ	Viruses_RNA	2907957	Sabia virus
Ⅳ	Viruses_RNA	11080	Saint Louis encephalitis virus
Ⅳ	Viruses_RNA	1980490	Seoul orthohantavirus
Ⅳ	Viruses_RNA	2697049	Severe acute respiratory syndrome coronavirus 2
Ⅳ	Viruses_RNA	1003835	Severe fever with thrombocytopenia syndrome virus
Ⅳ	Viruses_RNA	1933190	SFTS phlebovirus
Ⅳ	Viruses_RNA	1980491	Sin Nombre orthohantavirus
Ⅳ	Viruses_RNA	186540	Sudan ebolavirus
Ⅳ	Viruses_RNA	186541	Tai Forest ebolavirus
Ⅳ	Viruses_RNA	11084	Tick-borne encephalitis virus
Ⅳ	Viruses_RNA	70733	Tick-borne encephalitis virus (strain HYPR)
Ⅳ	Viruses_RNA	1980494	Tula orthohantavirus
Ⅳ	Viruses_RNA	11039	Western equine encephalitis virus
Ⅳ	Viruses_RNA	186538	Zaire ebolavirus
Ⅳ	Viruses_RNA	64320	Zika virus
Ⅲ	Bacteria	471	Acinetobacter calcoaceticus
Ⅲ	Bacteria	106654	Acinetobacter nosocomialis
Ⅲ	Bacteria	48296	Acinetobacter pittii
Ⅲ	Bacteria	52769	Actinomyces gerencseriae
Ⅲ	Bacteria	55565	Actinomyces graevenitzii
Ⅲ	Bacteria	1659	Actinomyces israelii
Ⅲ	Bacteria	1655	Actinomyces naeslundii
Ⅲ	Bacteria	544580	Actinomyces oris
Ⅲ	Bacteria	103621	Actinomyces urogenitalis
Ⅲ	Bacteria	1656	Actinomyces viscosus
Ⅲ	Bacteria	59505	Actinotignum schaalii
Ⅲ	Bacteria	656	Aeromonas allosaccharophila
Ⅲ	Bacteria	502790	Aeromonas diversa
Ⅲ	Bacteria	29489	Aeromonas enteropelogenes
Ⅲ	Bacteria	649	Aeromonas eucrenophila
Ⅲ	Bacteria	591962	Aeromonas fluvialis
Ⅲ	Bacteria	650	Aeromonas jandaei
Ⅲ	Bacteria	651	Aeromonas media
Ⅲ	Bacteria	948519	Aeromonas rivipollensis
Ⅲ	Bacteria	645	Aeromonas salmonicida
Ⅲ	Bacteria	633415	Aeromonas sanarellii
Ⅲ	Bacteria	652	Aeromonas schubertii
Ⅲ	Bacteria	218936	Aeromonas simiae
Ⅲ	Bacteria	646	Aeromonas sobria
Ⅲ	Bacteria	633417	Aeromonas taiwanensis
Ⅲ	Bacteria	324617	Aeromonas tecta
Ⅲ	Bacteria	1035	Afipia felis
Ⅲ	Bacteria	714	Aggregatibacter actinomycetemcomitans
Ⅲ	Bacteria	732	Aggregatibacter aphrophilus
Ⅲ	Bacteria	13335	Anaerobiospirillum succiniciproducens
Ⅲ	Bacteria	33034	Anaerococcus prevotii
Ⅲ	Bacteria	817	Bacteroides fragilis
Ⅲ	Bacteria	86661	Bacillus cereus group
Ⅲ	Bacteria	28116	Bacteroides ovatus
Ⅲ	Bacteria	46506	Bacteroides stercoris
Ⅲ	Bacteria	818	Bacteroides thetaiotaomicron
Ⅲ	Bacteria	52764	Bartonella alsatica
Ⅲ	Bacteria	1318743	Bartonella ancashensis
Ⅲ	Bacteria	774	Bartonella bacilliformis
Ⅲ	Bacteria	56426	Bartonella clarridgeiae
Ⅲ	Bacteria	807	Bartonella elizabethae
Ⅲ	Bacteria	33045	Bartonella grahamii
Ⅲ	Bacteria	92181	Bartonella koehlerae
Ⅲ	Bacteria	803	Bartonella quintana
Ⅲ	Bacteria	395923	Bartonella rochalimae
Ⅲ	Bacteria	33047	Bartonella vinsonii
Ⅲ	Bacteria	35833	Bilophila wadsworthia
Ⅲ	Bacteria	519	Bordetella parapertussis
Ⅲ	Bacteria	520	Bordetella pertussis
Ⅲ	Bacteria	123899	Bordetella trematum
Ⅲ	Bacteria	29520	Borrelia crocidurae
Ⅲ	Bacteria	40834	Borrelia duttoni
Ⅲ	Bacteria	140	Borrelia hermsii
Ⅲ	Bacteria	40835	Borrelia hispanica
Ⅲ	Bacteria	47466	Borrelia miyamotoi
Ⅲ	Bacteria	141	Borrelia parkeri
Ⅲ	Bacteria	44448	Borrelia persica
Ⅲ	Bacteria	44449	Borrelia recurrentis
Ⅲ	Bacteria	142	Borrelia turicatae
Ⅲ	Bacteria	29518	Borreliella afzelii
Ⅲ	Bacteria	139	Borreliella burgdorferi
Ⅲ	Bacteria	29519	Borreliella garinii
Ⅲ	Bacteria	95486	Burkholderia cenocepacia
Ⅲ	Bacteria	292	Burkholderia cepacia
Ⅲ	Bacteria	28450	Burkholderia pseudomallei
Ⅲ	Bacteria	82977	Buttiauxella agrestis
Ⅲ	Bacteria	195	Campylobacter coli
Ⅲ	Bacteria	199	Campylobacter concisus
Ⅲ	Bacteria	200	Campylobacter curvus
Ⅲ	Bacteria	196	Campylobacter fetus
Ⅲ	Bacteria	197	Campylobacter jejuni
Ⅲ	Bacteria	203	Campylobacter rectus
Ⅲ	Bacteria	28080	Campylobacter upsaliensis
Ⅲ	Bacteria	28188	Capnocytophaga canimorsus
Ⅲ	Bacteria	83555	Chlamydia abortus
Ⅲ	Bacteria	626937	Christensenella minuta
Ⅲ	Bacteria	546	Citrobacter freundii
Ⅲ	Bacteria	1496	Clostridioides difficile
Ⅲ	Bacteria	29341	Clostridium argentinense
Ⅲ	Bacteria	1561	Clostridium baratii
Ⅲ	Bacteria	1491	Clostridium botulinum
Ⅲ	Bacteria	46867	Clostridium chauvoei
Ⅲ	Bacteria	179628	Clostridium colicanis
Ⅲ	Bacteria	1533	Clostridium fallax
Ⅲ	Bacteria	40575	Clostridium grantii
Ⅲ	Bacteria	84025	Clostridium haemolyticum
Ⅲ	Bacteria	36845	Clostridium intestinale
Ⅲ	Bacteria	137838	Clostridium neonatale
Ⅲ	Bacteria	1542	Clostridium novyi
Ⅲ	Bacteria	1502	Clostridium perfringens
Ⅲ	Bacteria	1504	Clostridium septicum
Ⅲ	Bacteria	1559	Clostridium tertium
Ⅲ	Bacteria	99807	Corynebacterium auriscanis
Ⅲ	Bacteria	1717	Corynebacterium diphtheriae
Ⅲ	Bacteria	134034	Corynebacterium freneyi
Ⅲ	Bacteria	161879	Corynebacterium kroppenstedtii
Ⅲ	Bacteria	29321	Corynebacterium otitidis
Ⅲ	Bacteria	43770	Corynebacterium striatum
Ⅲ	Bacteria	413503	Cronobacter malonaticus
Ⅲ	Bacteria	413502	Cronobacter turicensis
Ⅲ	Bacteria	77022	Cylindrospermopsis raciborskii
Ⅲ	Bacteria	39950	Dialister pneumosintes
Ⅲ	Bacteria	636	Edwardsiella tarda
Ⅲ	Bacteria	944	Ehrlichia canis
Ⅲ	Bacteria	945	Ehrlichia chaffeensis
Ⅲ	Bacteria	35795	Ehrlichia muris
Ⅲ	Bacteria	779	Ehrlichia ruminantium
Ⅲ	Bacteria	539	Eikenella corrodens
Ⅲ	Bacteria	1432052	Eisenbergiella tayi
Ⅲ	Bacteria	1117645	Elizabethkingia anophelis
Ⅲ	Bacteria	238	Elizabethkingia meningoseptica
Ⅲ	Bacteria	61645	Enterobacter asburiae
Ⅲ	Bacteria	69218	Enterobacter cancerogenus
Ⅲ	Bacteria	550	Enterobacter cloacae
Ⅲ	Bacteria	354276	Enterobacter cloacae complex
Ⅲ	Bacteria	158836	Enterobacter hormaechei
Ⅲ	Bacteria	208224	Enterobacter kobei
Ⅲ	Bacteria	299767	Enterobacter ludwigii
Ⅲ	Bacteria	358742	Enterocloster aldenensis
Ⅲ	Bacteria	1351	Enterococcus faecalis
Ⅲ	Bacteria	1352	Enterococcus faecium
Ⅲ	Bacteria	208962	Escherichia albertii
Ⅲ	Bacteria	564	Escherichia fergusonii
Ⅲ	Bacteria	463	Fluoribacter dumoffii
Ⅲ	Bacteria	464	Fluoribacter gormanii
Ⅲ	Bacteria	622488	Francisella hispaniensis
Ⅲ	Bacteria	28110	Francisella philomiragia
Ⅲ	Bacteria	263	Francisella tularensis
Ⅲ	Bacteria	859	Fusobacterium necrophorum
Ⅲ	Bacteria	851	Fusobacterium nucleatum
Ⅲ	Bacteria	854	Fusobacterium russii
Ⅲ	Bacteria	730	Haemophilus ducreyi
Ⅲ	Bacteria	726	Haemophilus haemolyticus
Ⅲ	Bacteria	729	Haemophilus parainfluenzae
Ⅲ	Bacteria	154046	Hungatella hathewayi
Ⅲ	Bacteria	504	Kingella kingae
Ⅲ	Bacteria	548	Klebsiella aerogenes
Ⅲ	Bacteria	1134687	Klebsiella michiganensis
Ⅲ	Bacteria	571	Klebsiella oxytoca
Ⅲ	Bacteria	1463165	Klebsiella quasipneumoniae
Ⅲ	Bacteria	244366	Klebsiella variicola
Ⅲ	Bacteria	28082	Legionella anisa
Ⅲ	Bacteria	28084	Legionella cherrii
Ⅲ	Bacteria	450	Legionella longbeachae
Ⅲ	Bacteria	40542	Leptotrichia buccalis
Ⅲ	Bacteria	2098	Metamycoplasma hominis
Ⅲ	Bacteria	35519	Mogibacterium timidum
Ⅲ	Bacteria	480	Moraxella catarrhalis
Ⅲ	Bacteria	582	Morganella morganii
Ⅲ	Bacteria	1962118	Mycobacterium abscessus subsp. massiliense
Ⅲ	Bacteria	425468	Mycobacterium arosiense
Ⅲ	Bacteria	1790	Mycobacterium asiaticum
Ⅲ	Bacteria	564198	Mycobacterium bacteremicum
Ⅲ	Bacteria	56425	Mycobacterium bohemicum
Ⅲ	Bacteria	43348	Mycobacterium branderi
Ⅲ	Bacteria	146020	Mycobacterium brisbanense
Ⅲ	Bacteria	228230	Mycobacterium canariasense
Ⅲ	Bacteria	28045	Mycobacterium celatum
Ⅲ	Bacteria	1774	Mycobacterium chelonae
Ⅲ	Bacteria	339268	Mycobacterium colombiense
Ⅲ	Bacteria	44010	Mycobacterium conspicuum
Ⅲ	Bacteria	258533	Mycobacterium cosmeticum
Ⅲ	Bacteria	292462	Mycobacterium florentinum
Ⅲ	Bacteria	1766	Mycobacterium fortuitum
Ⅲ	Bacteria	1777	Mycobacterium gastri
Ⅲ	Bacteria	36812	Mycobacterium genavense
Ⅲ	Bacteria	134601	Mycobacterium goodii
Ⅲ	Bacteria	1778	Mycobacterium gordonae
Ⅲ	Bacteria	110505	Mycobacterium heckeshornense
Ⅲ	Bacteria	83262	Mycobacterium immunogenum
Ⅲ	Bacteria	28445	Mycobacterium intermedium
Ⅲ	Bacteria	222805	Mycobacterium intracellulare subsp. chimaera
Ⅲ	Bacteria	912594	Mycobacterium iranicum
Ⅲ	Bacteria	354243	Mycobacterium kumamotonensis
Ⅲ	Bacteria	141349	Mycobacterium lentiflavum
Ⅲ	Bacteria	480418	Mycobacterium lepromatosis
Ⅲ	Bacteria	53462	Mycobacterium mageritense
Ⅲ	Bacteria	1780	Mycobacterium malmoense
Ⅲ	Bacteria	701042	Mycobacterium marseillense
Ⅲ	Bacteria	56689	Mycobacterium mucogenicum
Ⅲ	Bacteria	1795	Mycobacterium neoaurum
Ⅲ	Bacteria	146018	Mycobacterium neworleansense
Ⅲ	Bacteria	1782	Mycobacterium nonchromogenicus
Ⅲ	Bacteria	59813	Mycobacterium novocastrense
Ⅲ	Bacteria	1138383	Mycobacterium paraintracellulare
Ⅲ	Bacteria	240125	Mycobacterium parascrofulaceum
Ⅲ	Bacteria	43304	Mycobacterium peregrinum
Ⅲ	Bacteria	1783	Mycobacterium scrofulaceum
Ⅲ	Bacteria	98668	Mycobacterium septicum
Ⅲ	Bacteria	29313	Mycobacterium shimoidei
Ⅲ	Bacteria	1784	Mycobacterium simiae
Ⅲ	Bacteria	1772	Mycobacterium smegmatis
Ⅲ	Bacteria	1787	Mycobacterium szulgai
Ⅲ	Bacteria	1788	Mycobacterium terrae
Ⅲ	Bacteria	701043	Mycobacterium timonense
Ⅲ	Bacteria	47839	Mycobacterium triplex
Ⅲ	Bacteria	75922	Mycobacterium tusciae
Ⅲ	Bacteria	1809	Mycobacterium ulcerans
Ⅲ	Bacteria	547163	Mycobacterium vulneris
Ⅲ	Bacteria	59750	Mycobacterium wolinskyi
Ⅲ	Bacteria	1789	Mycobacterium xenopi
Ⅲ	Bacteria	1797	Mycobacterium thermoresistibile
Ⅲ	Bacteria	2097	Mycoplasmoides genitalium
Ⅲ	Bacteria	326522	Neisseria animaloris
Ⅲ	Bacteria	493	Neisseria canis
Ⅲ	Bacteria	496	Neisseria macacae
Ⅲ	Bacteria	28449	Neisseria subflava
Ⅲ	Bacteria	28091	Neisseria weaveri
Ⅲ	Bacteria	326523	Neisseria zoodegmatis
Ⅲ	Bacteria	120957	Nocardia abscessus
Ⅲ	Bacteria	134964	Nocardia africana
Ⅲ	Bacteria	209252	Nocardia asiatica
Ⅲ	Bacteria	1824	Nocardia asteroides
Ⅲ	Bacteria	95162	Nocardia beijingensis
Ⅲ	Bacteria	37326	Nocardia brasiliensis
Ⅲ	Bacteria	257281	Nocardia concava
Ⅲ	Bacteria	135487	Nocardia cyriacigeorgica
Ⅲ	Bacteria	290231	Nocardia exalbida
Ⅲ	Bacteria	228599	Nocardia higoensis
Ⅲ	Bacteria	279262	Nocardia mexicana
Ⅲ	Bacteria	236511	Nocardia neocaledoniensis
Ⅲ	Bacteria	209249	Nocardia niigatensis
Ⅲ	Bacteria	37330	Nocardia nova
Ⅲ	Bacteria	1823	Nocardia otitidiscaviarum
Ⅲ	Bacteria	114259	Nocardia paucivorans
Ⅲ	Bacteria	45979	Nocardia pseudobrasiliensis
Ⅲ	Bacteria	455432	Nocardia terpenica
Ⅲ	Bacteria	37333	Nocardia transvalensis
Ⅲ	Bacteria	132249	Nocardia veterana
Ⅲ	Bacteria	480035	Nocardia wallacei
Ⅲ	Bacteria	53437	Nocardiopsis alba
Ⅲ	Bacteria	2014	Nocardiopsis dassonvillei
Ⅲ	Bacteria	549	Pantoea agglomerans
Ⅲ	Bacteria	33033	Parvimonas micra
Ⅲ	Bacteria	753	Pasteurella canis
Ⅲ	Bacteria	754	Pasteurella dagmatis
Ⅲ	Bacteria	747	Pasteurella multocida
Ⅲ	Bacteria	1258	Peptoniphilus asaccharolyticus
Ⅲ	Bacteria	755172	Peptoniphilus coxii
Ⅲ	Bacteria	507750	Peptoniphilus duerdenii
Ⅲ	Bacteria	54005	Peptoniphilus harei
Ⅲ	Bacteria	33030	Peptoniphilus indolicus
Ⅲ	Bacteria	33031	Peptoniphilus lacrimalis
Ⅲ	Bacteria	1175452	Peptoniphilus rhinitidis
Ⅲ	Bacteria	1465757	Peptoniphilus senegalensis
Ⅲ	Bacteria	1261	Peptostreptococcus anaerobius
Ⅲ	Bacteria	703	Plesiomonas shigelloides
Ⅲ	Bacteria	837	Porphyromonas gingivalis
Ⅲ	Bacteria	28132	Prevotella melaninogenica
Ⅲ	Bacteria	584	Proteus mirabilis
Ⅲ	Bacteria	102862	Proteus penneri
Ⅲ	Bacteria	585	Proteus vulgaris
Ⅲ	Bacteria	287	Pseudomonas aeruginosa
Ⅲ	Bacteria	45262	Rickettsia aeschlimannii
Ⅲ	Bacteria	42862	Rickettsia felis
Ⅲ	Bacteria	35789	Rickettsia helvetica
Ⅲ	Bacteria	109232	Rickettsia monacensis
Ⅲ	Bacteria	33991	Rickettsia montanensis
Ⅲ	Bacteria	1105106	Rickettsia philipii
Ⅲ	Bacteria	35793	Rickettsia sibirica
Ⅲ	Bacteria	785	Rickettsia typhi
Ⅲ	Bacteria	758	Rodentibacter pneumotropicus
Ⅲ	Bacteria	204525	Roseomonas cervicalis
Ⅲ	Bacteria	207340	Roseomonas mucosa
Ⅲ	Bacteria	43675	Rothia mucilaginosa
Ⅲ	Bacteria	54736	Salmonella bongori
Ⅲ	Bacteria	1660	Schaalia odontolytica
Ⅲ	Bacteria	614	Serratia liquefaciens
Ⅲ	Bacteria	615	Serratia marcescens
Ⅲ	Bacteria	621	Shigella boydii
Ⅲ	Bacteria	622	Shigella dysenteriae
Ⅲ	Bacteria	623	Shigella flexneri
Ⅲ	Bacteria	624	Shigella sonnei
Ⅲ	Bacteria	1280	Staphylococcus aureus
Ⅲ	Bacteria	28035	Staphylococcus lugdunensis
Ⅲ	Bacteria	40324	Stenotrophomonas maltophilia
Ⅲ	Bacteria	34105	Streptobacillus moniliformis
Ⅲ	Bacteria	1311	Streptococcus agalactiae
Ⅲ	Bacteria	1328	Streptococcus anginosus
Ⅲ	Bacteria	76860	Streptococcus constellatus
Ⅲ	Bacteria	1334	Streptococcus dysgalactiae
Ⅲ	Bacteria	1346	Streptococcus iniae
Ⅲ	Bacteria	1338	Streptococcus intermedius
Ⅲ	Bacteria	28037	Streptococcus mitis
Ⅲ	Bacteria	1313	Streptococcus pneumoniae
Ⅲ	Bacteria	1314	Streptococcus pyogenes
Ⅲ	Bacteria	1307	Streptococcus suis
Ⅲ	Bacteria	451	Tatlockia micdadei
Ⅲ	Bacteria	168	Treponema pallidum subsp. pertenue
Ⅲ	Bacteria	2039	Tropheryma whipplei
Ⅲ	Bacteria	663	Vibrio alginolyticus
Ⅲ	Bacteria	676	Vibrio fluvialis
Ⅲ	Bacteria	29494	Vibrio furnissii
Ⅲ	Bacteria	1481663	Vibrio metoecus
Ⅲ	Bacteria	28172	Vibrio metschnikovii
Ⅲ	Bacteria	670	Vibrio parahaemolyticus
Ⅲ	Bacteria	630	Yersinia enterocolitica
Ⅲ	Bacteria	28152	Yersinia kristensenii
Ⅲ	Fungi	5599	Alternaria alternata
Ⅲ	Fungi	45303	Alternaria infectoria
Ⅲ	Fungi	46634	Aureobasidium melanogenum
Ⅲ	Fungi	5580	Aureobasidium pullulans
Ⅲ	Fungi	5039	Blastomyces dermatitidis
Ⅲ	Fungi	40559	Botrytis cinerea
Ⅲ	Fungi	89940	Cladophialophora bantiana
Ⅲ	Fungi	36911	Clavispora lusitaniae
Ⅲ	Fungi	5501	Coccidioides immitis
Ⅲ	Fungi	199306	Coccidioides posadasii
Ⅲ	Fungi	155726	Cunninghamella blakesleeana
Ⅲ	Fungi	76405	Cunninghamella echinulata
Ⅲ	Fungi	4853	Cunninghamella elegans
Ⅲ	Fungi	5970	Exophiala dermatitidis
Ⅲ	Fungi	91928	Exophiala spinifera
Ⅲ	Fungi	86057	Fonsecaea compacta
Ⅲ	Fungi	1367422	Fonsecaea erecta
Ⅲ	Fungi	254056	Fonsecaea monophora
Ⅲ	Fungi	979981	Fonsecaea multimorphosa
Ⅲ	Fungi	856822	Fonsecaea nubica
Ⅲ	Fungi	40355	Fonsecaea pedrosoi
Ⅲ	Fungi	1673728	Fonsecaea pugnacius
Ⅲ	Fungi	91943	Hortaea werneckii
Ⅲ	Fungi	34356	Kodamaea ohmeri
Ⅲ	Fungi	688394	Lichtheimia ramosa
Ⅲ	Fungi	36914	Lodderomyces elongisporus
Ⅲ	Fungi	100816	Madurella mycetomatis
Ⅲ	Fungi	1095183	Magnusiomyces capitatus
Ⅲ	Fungi	2496157	Magnusiomyces clavatus
Ⅲ	Fungi	44077	Magnusiomyces ingens
Ⅲ	Fungi	43963	Magnusiomyces magnusii
Ⅲ	Fungi	1232584	Magnusiomyces tetraspermus
Ⅲ	Fungi	1514897	Malassezia arunalokei
Ⅲ	Fungi	1381934	Malassezia caprae
Ⅲ	Fungi	948313	Malassezia cuniculi
Ⅲ	Fungi	169489	Malassezia dermatis
Ⅲ	Fungi	1381935	Malassezia equina
Ⅲ	Fungi	55194	Malassezia furfur
Ⅲ	Fungi	76773	Malassezia globosa
Ⅲ	Fungi	223818	Malassezia japonica
Ⅲ	Fungi	180528	Malassezia nana
Ⅲ	Fungi	76774	Malassezia obtusa
Ⅲ	Fungi	77020	Malassezia pachydermatis
Ⅲ	Fungi	76775	Malassezia restricta
Ⅲ	Fungi	76776	Malassezia slooffiae
Ⅲ	Fungi	76777	Malassezia sympodialis
Ⅲ	Fungi	253288	Malassezia yamatoensis
Ⅲ	Fungi	66948	Meyerozyma caribbica
Ⅲ	Fungi	374178	Meyerozyma carpophila
Ⅲ	Fungi	63405	Microsporum canis
Ⅲ	Fungi	64623	Mucor indicus
Ⅲ	Fungi	713888	Mucor irregularis
Ⅲ	Fungi	100951	Naganishia albida
Ⅲ	Fungi	3111	Prototheca wickerhamii
Ⅲ	Fungi	3112	Prototheca zopfii
Ⅲ	Fungi	114742	Pythium insidiosum
Ⅲ	Fungi	86832	Rhodotorula dairenensis
Ⅲ	Fungi	5535	Rhodotorula glutinis
Ⅲ	Fungi	5537	Rhodotorula mucilaginosa
Ⅲ	Fungi	227046	Scolecobasidium constrictum
Ⅲ	Fungi	228895	Scolecobasidium humicola
Ⅲ	Fungi	262132	Scolecobasidium tshawytschae
Ⅲ	Fungi	82512	Trichosporon aquatile
Ⅲ	Fungi	82508	Trichosporon asahii
Ⅲ	Fungi	82511	Trichosporon asteroides
Ⅲ	Fungi	5553	Trichosporon beigelii
Ⅲ	Fungi	82509	Trichosporon coremiiforme
Ⅲ	Fungi	578081	Trichosporon dohaense
Ⅲ	Fungi	82510	Trichosporon faecale
Ⅲ	Fungi	82517	Trichosporon inkin
Ⅲ	Fungi	85853	Trichosporon japonicum
Ⅲ	Fungi	82524	Trichosporon ovoides
Ⅲ	Fungi	253628	Verruconis gallopava
Ⅲ	Viruses_DNA	1891762	Betapolyomavirus hominis
Ⅲ	Viruses_DNA	10533	Human adenovirus 1
Ⅲ	Viruses_DNA	10541	Human adenovirus 11
Ⅲ	Viruses_DNA	28282	Human adenovirus 12
Ⅲ	Viruses_DNA	10521	Human adenovirus 14
Ⅲ	Viruses_DNA	28276	Human adenovirus 15
Ⅲ	Viruses_DNA	31544	Human adenovirus 16
Ⅲ	Viruses_DNA	46922	Human adenovirus 17
Ⅲ	Viruses_DNA	10528	Human adenovirus 18
Ⅲ	Viruses_DNA	28278	Human adenovirus 19
Ⅲ	Viruses_DNA	10515	Human adenovirus 2
Ⅲ	Viruses_DNA	46923	Human adenovirus 20
Ⅲ	Viruses_DNA	32608	Human adenovirus 21
Ⅲ	Viruses_DNA	46924	Human adenovirus 22
Ⅲ	Viruses_DNA	46925	Human adenovirus 23
Ⅲ	Viruses_DNA	46926	Human adenovirus 24
Ⅲ	Viruses_DNA	46927	Human adenovirus 25
Ⅲ	Viruses_DNA	46928	Human adenovirus 26
Ⅲ	Viruses_DNA	46929	Human adenovirus 27
Ⅲ	Viruses_DNA	46930	Human adenovirus 28
Ⅲ	Viruses_DNA	46931	Human adenovirus 29
Ⅲ	Viruses_DNA	46932	Human adenovirus 30
Ⅲ	Viruses_DNA	10529	Human adenovirus 31
Ⅲ	Viruses_DNA	46933	Human adenovirus 32
Ⅲ	Viruses_DNA	46934	Human adenovirus 33
Ⅲ	Viruses_DNA	10548	Human adenovirus 34
Ⅲ	Viruses_DNA	10522	Human adenovirus 35
Ⅲ	Viruses_DNA	46936	Human adenovirus 36
Ⅲ	Viruses_DNA	46943	Human adenovirus 38
Ⅲ	Viruses_DNA	46935	Human adenovirus 39
Ⅲ	Viruses_DNA	28284	Human adenovirus 40
Ⅲ	Viruses_DNA	10524	Human adenovirus 41
Ⅲ	Viruses_DNA	46937	Human adenovirus 42
Ⅲ	Viruses_DNA	46938	Human adenovirus 43
Ⅲ	Viruses_DNA	46939	Human adenovirus 44
Ⅲ	Viruses_DNA	46940	Human adenovirus 45
Ⅲ	Viruses_DNA	46941	Human adenovirus 46
Ⅲ	Viruses_DNA	46942	Human adenovirus 47
Ⅲ	Viruses_DNA	39641	Human adenovirus 48
Ⅲ	Viruses_DNA	218120	Human adenovirus 49
Ⅲ	Viruses_DNA	28285	Human adenovirus 5
Ⅲ	Viruses_DNA	107462	Human adenovirus 50
Ⅲ	Viruses_DNA	245072	Human adenovirus 51
Ⅲ	Viruses_DNA	332179	Human adenovirus 52
Ⅲ	Viruses_DNA	556926	Human adenovirus 53
Ⅲ	Viruses_DNA	651580	Human adenovirus 54
Ⅲ	Viruses_DNA	714978	Human adenovirus 55
Ⅲ	Viruses_DNA	880565	Human adenovirus 56
Ⅲ	Viruses_DNA	879186	Human adenovirus 57
Ⅲ	Viruses_DNA	980087	Human adenovirus 58
Ⅲ	Viruses_DNA	10534	Human adenovirus 6
Ⅲ	Viruses_DNA	1091198	Human adenovirus 60a
Ⅲ	Viruses_DNA	1069441	Human adenovirus 61
Ⅲ	Viruses_DNA	1091197	Human adenovirus 62
Ⅲ	Viruses_DNA	1124795	Human adenovirus 63
Ⅲ	Viruses_DNA	1145295	Human adenovirus 64
Ⅲ	Viruses_DNA	1094363	Human adenovirus 65
Ⅲ	Viruses_DNA	1337398	Human adenovirus 66
Ⅲ	Viruses_DNA	1101371	Human adenovirus 67
Ⅲ	Viruses_DNA	1096763	Human adenovirus 68
Ⅲ	Viruses_DNA	1604283	Human adenovirus 69
Ⅲ	Viruses_DNA	10519	Human adenovirus 7
Ⅲ	Viruses_DNA	1643649	Human adenovirus 71
Ⅲ	Viruses_DNA	1972755	Human adenovirus 81
Ⅲ	Viruses_DNA	3033760	Human adenovirus 89
Ⅲ	Viruses_DNA	45659	Human adenovirus B3
Ⅲ	Viruses_DNA	28275	Human adenovirus D10
Ⅲ	Viruses_DNA	46921	Human adenovirus D13
Ⅲ	Viruses_DNA	52275	Human adenovirus D37
Ⅲ	Viruses_DNA	31545	Human adenovirus D8
Ⅲ	Viruses_DNA	10527	Human adenovirus D9
Ⅲ	Viruses_DNA	28280	Human adenovirus E4
Ⅲ	Viruses_DNA	10298	Human alphaherpesvirus 1
Ⅲ	Viruses_DNA	10310	Human alphaherpesvirus 2
Ⅲ	Viruses_DNA	10335	Human alphaherpesvirus 3
Ⅲ	Viruses_DNA	32603	Human betaherpesvirus 6A
Ⅲ	Viruses_DNA	32604	Human betaherpesvirus 6B
Ⅲ	Viruses_DNA	10372	Human betaherpesvirus 7
Ⅲ	Viruses_DNA	689403	Human bocavirus 1
Ⅲ	Viruses_DNA	72197	Human erythrovirus V9
Ⅲ	Viruses_DNA	10376	Human gammaherpesvirus 4
Ⅲ	Viruses_DNA	37296	Human gammaherpesvirus 8
Ⅲ	Viruses_DNA	129875	Human mastadenovirus A
Ⅲ	Viruses_DNA	108098	Human mastadenovirus B
Ⅲ	Viruses_DNA	129951	Human mastadenovirus C
Ⅲ	Viruses_DNA	130310	Human mastadenovirus D
Ⅲ	Viruses_DNA	130308	Human mastadenovirus E
Ⅲ	Viruses_DNA	130309	Human mastadenovirus F
Ⅲ	Viruses_DNA	536079	Human mastadenovirus G
Ⅲ	Viruses_DNA	10798	Human parvovirus B19
Ⅲ	Viruses_DNA	10632	JC polyomavirus
Ⅲ	Viruses_DNA	493803	Merkel cell polyomavirus
Ⅲ	Viruses_DNA	10279	Molluscum contagiosum virus
Ⅲ	Viruses_DNA	10244	Monkeypox virus
Ⅲ	Viruses_DNA	1277649	STL polyomavirus
Ⅲ	Viruses_RNA	568715	Astrovirus MLB1
Ⅲ	Viruses_RNA	683172	Astrovirus MLB2
Ⅲ	Viruses_RNA	1247114	Astrovirus MLB3
Ⅲ	Viruses_RNA	645687	Astrovirus VA1
Ⅲ	Viruses_RNA	683174	Astrovirus VA3
Ⅲ	Viruses_RNA	1247113	Astrovirus VA4
Ⅲ	Viruses_RNA	11020	Barmah Forest virus
Ⅲ	Viruses_RNA	1213620	Bhanja virus
Ⅲ	Viruses_RNA	37124	Chikungunya virus
Ⅲ	Viruses_RNA	46839	Colorado tick fever virus
Ⅲ	Viruses_RNA	42779	Coxsackievirus A1
Ⅲ	Viruses_RNA	42769	Coxsackievirus A10
Ⅲ	Viruses_RNA	42770	Coxsackievirus A11
Ⅲ	Viruses_RNA	42771	Coxsackievirus A12
Ⅲ	Viruses_RNA	42772	Coxsackievirus A13
Ⅲ	Viruses_RNA	42773	Coxsackievirus A14
Ⅲ	Viruses_RNA	31704	Coxsackievirus A16
Ⅲ	Viruses_RNA	42775	Coxsackievirus A17
Ⅲ	Viruses_RNA	42778	Coxsackievirus A19
Ⅲ	Viruses_RNA	33757	Coxsackievirus A2
Ⅲ	Viruses_RNA	42782	Coxsackievirus A20
Ⅲ	Viruses_RNA	12069	Coxsackievirus A21
Ⅲ	Viruses_RNA	42783	Coxsackievirus A22
Ⅲ	Viruses_RNA	12089	Coxsackievirus A24
Ⅲ	Viruses_RNA	42784	Coxsackievirus A3
Ⅲ	Viruses_RNA	42785	Coxsackievirus A4
Ⅲ	Viruses_RNA	42786	Coxsackievirus A5
Ⅲ	Viruses_RNA	86107	Coxsackievirus A6
Ⅲ	Viruses_RNA	42787	Coxsackievirus A7
Ⅲ	Viruses_RNA	42788	Coxsackievirus A8
Ⅲ	Viruses_RNA	12067	Coxsackievirus A9
Ⅲ	Viruses_RNA	12071	Coxsackievirus B1
Ⅲ	Viruses_RNA	82639	Coxsackievirus B2
Ⅲ	Viruses_RNA	12072	Coxsackievirus B3
Ⅲ	Viruses_RNA	12073	Coxsackievirus B4
Ⅲ	Viruses_RNA	12074	Coxsackievirus B5
Ⅲ	Viruses_RNA	74561	Coxsackievirus B6
Ⅲ	Viruses_RNA	46633	Echovirus E1
Ⅲ	Viruses_RNA	12078	Echovirus E11
Ⅲ	Viruses_RNA	35293	Echovirus E12
Ⅲ	Viruses_RNA	47501	Echovirus E13
Ⅲ	Viruses_RNA	47502	Echovirus E14
Ⅲ	Viruses_RNA	47503	Echovirus E15
Ⅲ	Viruses_RNA	47504	Echovirus E16
Ⅲ	Viruses_RNA	47505	Echovirus E17
Ⅲ	Viruses_RNA	47506	Echovirus E18
Ⅲ	Viruses_RNA	47507	Echovirus E19
Ⅲ	Viruses_RNA	35294	Echovirus E2
Ⅲ	Viruses_RNA	47508	Echovirus E20
Ⅲ	Viruses_RNA	47509	Echovirus E21
Ⅲ	Viruses_RNA	47510	Echovirus E24
Ⅲ	Viruses_RNA	45101	Echovirus E25
Ⅲ	Viruses_RNA	47511	Echovirus E26
Ⅲ	Viruses_RNA	45999	Echovirus E27
Ⅲ	Viruses_RNA	47512	Echovirus E29
Ⅲ	Viruses_RNA	47516	Echovirus E3
Ⅲ	Viruses_RNA	41846	Echovirus E30
Ⅲ	Viruses_RNA	47513	Echovirus E31
Ⅲ	Viruses_RNA	47514	Echovirus E32
Ⅲ	Viruses_RNA	47515	Echovirus E33
Ⅲ	Viruses_RNA	35295	Echovirus E4
Ⅲ	Viruses_RNA	40280	Echovirus E5
Ⅲ	Viruses_RNA	12062	Echovirus E6
Ⅲ	Viruses_RNA	46018	Echovirus E7
Ⅲ	Viruses_RNA	47517	Echovirus E8
Ⅲ	Viruses_RNA	12060	Echovirus E9
Ⅲ	Viruses_RNA	138948	Enterovirus A
Ⅲ	Viruses_RNA	2760809	Enterovirus A114
Ⅲ	Viruses_RNA	1530250	Enterovirus A119
Ⅲ	Viruses_RNA	1435148	Enterovirus A120
Ⅲ	Viruses_RNA	2487724	Enterovirus A121
Ⅲ	Viruses_RNA	2870394	Enterovirus A123
Ⅲ	Viruses_RNA	2870395	Enterovirus A124
Ⅲ	Viruses_RNA	2884179	Enterovirus A125
Ⅲ	Viruses_RNA	39054	Enterovirus A71
Ⅲ	Viruses_RNA	306588	Enterovirus A76
Ⅲ	Viruses_RNA	306586	Enterovirus A89
Ⅲ	Viruses_RNA	297248	Enterovirus A90
Ⅲ	Viruses_RNA	306587	Enterovirus A91
Ⅲ	Viruses_RNA	469959	Enterovirus A92
Ⅲ	Viruses_RNA	138949	Enterovirus B
Ⅲ	Viruses_RNA	325447	Enterovirus B100
Ⅲ	Viruses_RNA	408681	enterovirus B101
Ⅲ	Viruses_RNA	1248136	Enterovirus B106
Ⅲ	Viruses_RNA	2487725	Enterovirus B107
Ⅲ	Viruses_RNA	2760810	enterovirus B110
Ⅲ	Viruses_RNA	1442164	Enterovirus B111
Ⅲ	Viruses_RNA	2760811	enterovirus B112
Ⅲ	Viruses_RNA	2760812	enterovirus B113
Ⅲ	Viruses_RNA	171720	Enterovirus B69
Ⅲ	Viruses_RNA	200154	Enterovirus B73
Ⅲ	Viruses_RNA	222889	Enterovirus B74
Ⅲ	Viruses_RNA	282345	Enterovirus B75
Ⅲ	Viruses_RNA	222887	Enterovirus B77
Ⅲ	Viruses_RNA	222888	enterovirus B78
Ⅲ	Viruses_RNA	2760813	enterovirus B79
Ⅲ	Viruses_RNA	318563	Enterovirus B80
Ⅲ	Viruses_RNA	318564	Enterovirus B81
Ⅲ	Viruses_RNA	318565	Enterovirus B82
Ⅲ	Viruses_RNA	318566	Enterovirus B83
Ⅲ	Viruses_RNA	318567	Enterovirus B84
Ⅲ	Viruses_RNA	318568	Enterovirus B85
Ⅲ	Viruses_RNA	318569	Enterovirus B86
Ⅲ	Viruses_RNA	318570	Enterovirus B87
Ⅲ	Viruses_RNA	318571	Enterovirus B88
Ⅲ	Viruses_RNA	991902	enterovirus B93
Ⅲ	Viruses_RNA	325446	Enterovirus B97
Ⅲ	Viruses_RNA	582384	Enterovirus B98
Ⅲ	Viruses_RNA	138950	Enterovirus C
Ⅲ	Viruses_RNA	2760818	enterovirus C102
Ⅲ	Viruses_RNA	2650411	Enterovirus C104
Ⅲ	Viruses_RNA	2749421	Enterovirus C105
Ⅲ	Viruses_RNA	861519	Enterovirus C109
Ⅲ	Viruses_RNA	2691036	Enterovirus C113
Ⅲ	Viruses_RNA	1134340	Enterovirus C116
Ⅲ	Viruses_RNA	2760819	Enterovirus C117
Ⅲ	Viruses_RNA	2760820	enterovirus C118
Ⅲ	Viruses_RNA	1295562	Enterovirus C95
Ⅲ	Viruses_RNA	325445	Enterovirus C96
Ⅲ	Viruses_RNA	1295563	Enterovirus C99
Ⅲ	Viruses_RNA	138951	Enterovirus D
Ⅲ	Viruses_RNA	1141754	enterovirus D111
Ⅲ	Viruses_RNA	2763913	enterovirus D120
Ⅲ	Viruses_RNA	42789	enterovirus D68
Ⅲ	Viruses_RNA	12090	enterovirus D70
Ⅲ	Viruses_RNA	2015550	enterovirus D94
Ⅲ	Viruses_RNA	2083198	Everglades virus
Ⅲ	Viruses_RNA	12110	Foot-and-mouth disease virus
Ⅲ	Viruses_RNA	352769	H10N1 subtype
Ⅲ	Viruses_RNA	402585	H10N2 subtype
Ⅲ	Viruses_RNA	222772	H10N4 subtype
Ⅲ	Viruses_RNA	183666	H10N5 subtype
Ⅲ	Viruses_RNA	352771	H10N6 subtype
Ⅲ	Viruses_RNA	102801	H10N7 subtype
Ⅲ	Viruses_RNA	136506	H10N9 subtype
Ⅲ	Viruses_RNA	127960	H11N1 subtype
Ⅲ	Viruses_RNA	286294	H11N2 subtype
Ⅲ	Viruses_RNA	352772	H11N3 subtype
Ⅲ	Viruses_RNA	286292	H11N4 subtype
Ⅲ	Viruses_RNA	475601	H11N5 subtype
Ⅲ	Viruses_RNA	195471	H11N6 subtype
Ⅲ	Viruses_RNA	437442	H11N7 subtype
Ⅲ	Viruses_RNA	129771	H11N8 subtype
Ⅲ	Viruses_RNA	129772	H11N9 subtype
Ⅲ	Viruses_RNA	142949	H12N1 subtype
Ⅲ	Viruses_RNA	397549	H12N2 subtype
Ⅲ	Viruses_RNA	546801	H12N3 subtype
Ⅲ	Viruses_RNA	142947	H12N4 subtype
Ⅲ	Viruses_RNA	142951	H12N5 subtype
Ⅲ	Viruses_RNA	416802	H12N6 subtype
Ⅲ	Viruses_RNA	575460	H12N7 subtype
Ⅲ	Viruses_RNA	286293	H12N8 subtype
Ⅲ	Viruses_RNA	352773	H12N9 subtype
Ⅲ	Viruses_RNA	656062	H13N1 subtype
Ⅲ	Viruses_RNA	286281	H13N2 subtype
Ⅲ	Viruses_RNA	222773	H13N3 subtype
Ⅲ	Viruses_RNA	1396558	H13N4 subtype
Ⅲ	Viruses_RNA	150171	H13N6 subtype
Ⅲ	Viruses_RNA	286280	H13N7 subtype
Ⅲ	Viruses_RNA	546800	H13N8 subtype
Ⅲ	Viruses_RNA	352774	H13N9 subtype
Ⅲ	Viruses_RNA	1346489	H14N2 subtype
Ⅲ	Viruses_RNA	488106	H14N3 subtype
Ⅲ	Viruses_RNA	1962117	H14N4 subtype
Ⅲ	Viruses_RNA	309433	H14N5 subtype
Ⅲ	Viruses_RNA	309405	H14N6 subtype
Ⅲ	Viruses_RNA	1826661	H14N7 subtype
Ⅲ	Viruses_RNA	1261419	H14N8 subtype
Ⅲ	Viruses_RNA	359920	H15N2 subtype
Ⅲ	Viruses_RNA	1084500	H15N4 subtype
Ⅲ	Viruses_RNA	2004355	H15N5 subtype
Ⅲ	Viruses_RNA	447195	H15N6 subtype
Ⅲ	Viruses_RNA	1569252	H15N7 subtype
Ⅲ	Viruses_RNA	173712	H15N8 subtype
Ⅲ	Viruses_RNA	173714	H15N9 subtype
Ⅲ	Viruses_RNA	304360	H16N3 subtype
Ⅲ	Viruses_RNA	2004353	H16N8 subtype
Ⅲ	Viruses_RNA	1313083	H16N9 subtype
Ⅲ	Viruses_RNA	1129344	H17N10 subtype
Ⅲ	Viruses_RNA	1249503	H18N11 subtype
Ⅲ	Viruses_RNA	286279	H1N3 subtype
Ⅲ	Viruses_RNA	352775	H1N4 subtype
Ⅲ	Viruses_RNA	352776	H1N5 subtype
Ⅲ	Viruses_RNA	222770	H1N6 subtype
Ⅲ	Viruses_RNA	571502	H1N7 subtype
Ⅲ	Viruses_RNA	385680	H1N8 subtype
Ⅲ	Viruses_RNA	170500	H1N9 subtype
Ⅲ	Viruses_RNA	114730	H2N1 subtype
Ⅲ	Viruses_RNA	114731	H2N3 subtype
Ⅲ	Viruses_RNA	352777	H2N4 subtype
Ⅲ	Viruses_RNA	282134	H2N5 subtype
Ⅲ	Viruses_RNA	370290	H2N6 subtype
Ⅲ	Viruses_RNA	286284	H2N7 subtype
Ⅲ	Viruses_RNA	114732	H2N8 subtype
Ⅲ	Viruses_RNA	114733	H2N9 subtype
Ⅲ	Viruses_RNA	157802	H3N1 subtype
Ⅲ	Viruses_RNA	215851	H3N3 subtype
Ⅲ	Viruses_RNA	136477	H3N4 subtype
Ⅲ	Viruses_RNA	136481	H3N5 subtype
Ⅲ	Viruses_RNA	215855	H3N6 subtype
Ⅲ	Viruses_RNA	547380	H3N7 subtype
Ⅲ	Viruses_RNA	333276	H3N9 subtype
Ⅲ	Viruses_RNA	282148	H4N1 subtype
Ⅲ	Viruses_RNA	299327	H4N2 subtype
Ⅲ	Viruses_RNA	286286	H4N3 subtype
Ⅲ	Viruses_RNA	222768	H4N4 subtype
Ⅲ	Viruses_RNA	309406	H4N5 subtype
Ⅲ	Viruses_RNA	102800	H4N6 subtype
Ⅲ	Viruses_RNA	418387	H4N7 subtype
Ⅲ	Viruses_RNA	129779	H4N8 subtype
Ⅲ	Viruses_RNA	284164	H4N9 subtype
Ⅲ	Viruses_RNA	119221	H5N3 subtype
Ⅲ	Viruses_RNA	342224	H5N4 subtype
Ⅲ	Viruses_RNA	465975	H5N5 subtype
Ⅲ	Viruses_RNA	273303	H5N7 subtype
Ⅲ	Viruses_RNA	140020	H5N9 subtype
Ⅲ	Viruses_RNA	119213	H6N2 subtype
Ⅲ	Viruses_RNA	333277	H6N3 subtype
Ⅲ	Viruses_RNA	184002	H6N4 subtype
Ⅲ	Viruses_RNA	184006	H6N5 subtype
Ⅲ	Viruses_RNA	222769	H6N6 subtype
Ⅲ	Viruses_RNA	184012	H6N7 subtype
Ⅲ	Viruses_RNA	184009	H6N8 subtype
Ⅲ	Viruses_RNA	129778	H6N9 subtype
Ⅲ	Viruses_RNA	286295	H7N5 subtype
Ⅲ	Viruses_RNA	476651	H7N6 subtype
Ⅲ	Viruses_RNA	119217	H7N8 subtype
Ⅲ	Viruses_RNA	571503	H8N1 subtype
Ⅲ	Viruses_RNA	402586	H8N2 subtype
Ⅲ	Viruses_RNA	475602	H8N3 subtype
Ⅲ	Viruses_RNA	142943	H8N4 subtype
Ⅲ	Viruses_RNA	311174	H8N5 subtype
Ⅲ	Viruses_RNA	1316904	H8N6 subtype
Ⅲ	Viruses_RNA	551228	H8N7 subtype
Ⅲ	Viruses_RNA	1082910	H8N8 subtype
Ⅲ	Viruses_RNA	147762	H9N1 subtype
Ⅲ	Viruses_RNA	147765	H9N3 subtype
Ⅲ	Viruses_RNA	352778	H9N4 subtype
Ⅲ	Viruses_RNA	187402	H9N5 subtype
Ⅲ	Viruses_RNA	221119	H9N6 subtype
Ⅲ	Viruses_RNA	147760	H9N7 subtype
Ⅲ	Viruses_RNA	286287	H9N8 subtype
Ⅲ	Viruses_RNA	136484	H9N9 subtype
Ⅲ	Viruses_RNA	11024	Highlands J virus
Ⅲ	Viruses_RNA	682382	HMO Astrovirus A
Ⅲ	Viruses_RNA	12456	Human astrovirus 1
Ⅲ	Viruses_RNA	12701	Human astrovirus 2
Ⅲ	Viruses_RNA	35740	Human astrovirus 3
Ⅲ	Viruses_RNA	35300	Human astrovirus 4
Ⅲ	Viruses_RNA	35741	Human astrovirus 5
Ⅲ	Viruses_RNA	37130	Human astrovirus 6
Ⅲ	Viruses_RNA	38950	Human astrovirus 7
Ⅲ	Viruses_RNA	43358	Human astrovirus 8
Ⅲ	Viruses_RNA	11137	Human coronavirus 229E
Ⅲ	Viruses_RNA	290028	Human coronavirus HKU1
Ⅲ	Viruses_RNA	277944	Human coronavirus NL63
Ⅲ	Viruses_RNA	31631	Human coronavirus OC43
Ⅲ	Viruses_RNA	162145	Human metapneumovirus
Ⅲ	Viruses_RNA	2560525	Human orthorubulavirus 2
Ⅲ	Viruses_RNA	2560526	Human orthorubulavirus 4
Ⅲ	Viruses_RNA	12063	Human parechovirus 1
Ⅲ	Viruses_RNA	941908	Human parechovirus 10
Ⅲ	Viruses_RNA	941909	Human parechovirus 11
Ⅲ	Viruses_RNA	1248130	Human parechovirus 12
Ⅲ	Viruses_RNA	1248133	Human parechovirus 13
Ⅲ	Viruses_RNA	1001059	Human parechovirus 14
Ⅲ	Viruses_RNA	1248131	Human parechovirus 15
Ⅲ	Viruses_RNA	1248134	Human parechovirus 16
Ⅲ	Viruses_RNA	1906354	Human parechovirus 17
Ⅲ	Viruses_RNA	1906355	Human parechovirus 18
Ⅲ	Viruses_RNA	1906356	Human parechovirus 19
Ⅲ	Viruses_RNA	39085	Human parechovirus 2
Ⅲ	Viruses_RNA	195055	Human parechovirus 3
Ⅲ	Viruses_RNA	362784	Human parechovirus 4
Ⅲ	Viruses_RNA	376148	Human parechovirus 5
Ⅲ	Viruses_RNA	411152	Human parechovirus 6
Ⅲ	Viruses_RNA	533185	Human parechovirus 7
Ⅲ	Viruses_RNA	602074	Human parechovirus 8
Ⅲ	Viruses_RNA	1248132	Human parechovirus 9
Ⅲ	Viruses_RNA	12730	Human respirovirus 1
Ⅲ	Viruses_RNA	11216	Human respirovirus 3
Ⅲ	Viruses_RNA	11908	Human T-cell lymphotropic virus type 1
Ⅲ	Viruses_RNA	11909	Human T-lymphotropic virus 2
Ⅲ	Viruses_RNA	28332	Human T-lymphotropic virus 3
Ⅲ	Viruses_RNA	318279	Human T-lymphotropic virus 4
Ⅲ	Viruses_RNA	11520	Influenza B virus
Ⅲ	Viruses_RNA	11552	Influenza C virus
Ⅲ	Viruses_RNA	48542	Kyzylagach virus
Ⅲ	Viruses_RNA	11577	La Crosse virus
Ⅲ	Viruses_RNA	11623	Lymphocytic choriomeningitis mammarenavirus
Ⅲ	Viruses_RNA	1440170	Madariaga virus
Ⅲ	Viruses_RNA	1239565	Mamastrovirus 1
Ⅲ	Viruses_RNA	1239570	Mamastrovirus 6
Ⅲ	Viruses_RNA	1239572	Mamastrovirus 8
Ⅲ	Viruses_RNA	1239573	Mamastrovirus 9
Ⅲ	Viruses_RNA	60875	Mucambo virus
Ⅲ	Viruses_RNA	122928	Norovirus GI
Ⅲ	Viruses_RNA	122929	Norovirus GII
Ⅲ	Viruses_RNA	262897	Norovirus GIV
Ⅲ	Viruses_RNA	11983	Norwalk virus
Ⅲ	Viruses_RNA	1803956	Parechovirus A
Ⅲ	Viruses_RNA	1459003	Pteropine orthoreovirus
Ⅲ	Viruses_RNA	147711	Rhinovirus A
Ⅲ	Viruses_RNA	147712	Rhinovirus B
Ⅲ	Viruses_RNA	463676	Rhinovirus C
Ⅲ	Viruses_RNA	380435	Rochambeau virus
Ⅲ	Viruses_RNA	10912	Rotavirus
Ⅲ	Viruses_RNA	28876	Rotavirus B
Ⅲ	Viruses_RNA	36427	Rotavirus C
Ⅲ	Viruses_RNA	11041	Rubella virus
Ⅲ	Viruses_RNA	28292	Sandfly fever Sicilian virus
Ⅲ	Viruses_RNA	11318	Thogotovirus dhoriense
Ⅲ	Viruses_RNA	11569	Thogotovirus thogotoense
Ⅲ	Viruses_RNA	11036	Venezuelan equine encephalitis virus
Ⅲ	Viruses_RNA	11277	Vesicular stomatitis Indiana virus
Ⅲ	Viruses_RNA	1972576	Vesiculovirus chandipura
Ⅲ	Viruses_RNA	1972577	Vesiculovirus indiana
Ⅲ	Viruses_RNA	11082	West Nile virus
Ⅲ	Viruses_RNA	11089	Yellow fever virus
Ⅲ	Viruses_RNA	2706560	Zwiesel bat banyangvirus
Ⅱ	Bacteria	46125	Abiotrophia defectiva
Ⅱ	Bacteria	291968	Acaricomes phytoseiuli
Ⅱ	Bacteria	146475	Acetobacter cibinongensis
Ⅱ	Bacteria	104101	Acetobacter indonesiensis
Ⅱ	Bacteria	2148	Acholeplasma laidlawii
Ⅱ	Bacteria	1287736	Achromobacter aegrifaciens
Ⅱ	Bacteria	1353888	Achromobacter agilis
Ⅱ	Bacteria	1389935	Achromobacter animicus
Ⅱ	Bacteria	1353891	Achromobacter deleyi
Ⅱ	Bacteria	32002	Achromobacter denitrificans
Ⅱ	Bacteria	1287738	Achromobacter dolens
Ⅱ	Bacteria	217204	Achromobacter insolitus
Ⅱ	Bacteria	1287735	Achromobacter insuavis
Ⅱ	Bacteria	470868	Achromobacter marplatensis
Ⅱ	Bacteria	1389922	Achromobacter mucicolens
Ⅱ	Bacteria	1353889	Achromobacter pestifer
Ⅱ	Bacteria	72556	Achromobacter piechaudii
Ⅱ	Bacteria	1389932	Achromobacter pulmonis
Ⅱ	Bacteria	72557	Achromobacter ruhlandii
Ⅱ	Bacteria	217203	Achromobacter spanius
Ⅱ	Bacteria	85698	Achromobacter xylosoxidans
Ⅱ	Bacteria	905	Acidaminococcus fermentans
Ⅱ	Bacteria	187327	Acidaminococcus intestini
Ⅱ	Bacteria	1852375	Acidaminococcus massiliensis
Ⅱ	Bacteria	1871002	Acidaminococcus timonensis
Ⅱ	Bacteria	437	Acidomonas methanolica
Ⅱ	Bacteria	80869	Acidovorax citrulli
Ⅱ	Bacteria	62977	Acinetobacter baylyi ADP1
Ⅱ	Bacteria	262668	Acinetobacter beijerinckii
Ⅱ	Bacteria	106648	Acinetobacter bereziniae
Ⅱ	Bacteria	2420890	Acinetobacter chengduensis
Ⅱ	Bacteria	280145	Acinetobacter colistiniresistens
Ⅱ	Bacteria	280147	Acinetobacter courvalinii
Ⅱ	Bacteria	2136182	Acinetobacter cumulans
Ⅱ	Bacteria	2730922	Acinetobacter geminorum
Ⅱ	Bacteria	106649	Acinetobacter guillouiae
Ⅱ	Bacteria	134534	Acinetobacter gyllenbergii
Ⅱ	Bacteria	29430	Acinetobacter haemolyticus
Ⅱ	Bacteria	40214	Acinetobacter johnsonii
Ⅱ	Bacteria	40215	Acinetobacter junii
Ⅱ	Bacteria	1785128	Acinetobacter lactucae
Ⅱ	Bacteria	28090	Acinetobacter lwoffii
Ⅱ	Bacteria	134533	Acinetobacter parvus
Ⅱ	Bacteria	40216	Acinetobacter radioresistens
Ⅱ	Bacteria	108981	Acinetobacter schindleri
Ⅱ	Bacteria	1530123	Acinetobacter seifertii
Ⅱ	Bacteria	465797	Acinetobacter septicus
Ⅱ	Bacteria	487316	Acinetobacter soli
Ⅱ	Bacteria	1876769	Acinetobacter sp. FDAARGOS_131
Ⅱ	Bacteria	2420302	Acinetobacter sp. FDAARGOS_495
Ⅱ	Bacteria	2420307	Acinetobacter sp. FDAARGOS_515
Ⅱ	Bacteria	2420312	Acinetobacter sp. FDAARGOS_541
Ⅱ	Bacteria	2420303	Acinetobacter sp. FDAARGOS_558
Ⅱ	Bacteria	2420304	Acinetobacter sp. FDAARGOS_559
Ⅱ	Bacteria	2545797	Acinetobacter sp. FDAARGOS_724
Ⅱ	Bacteria	202955	Acinetobacter tjernbergiae
Ⅱ	Bacteria	108980	Acinetobacter ursingii
Ⅱ	Bacteria	52133	Acinetobacter venetianus
Ⅱ	Bacteria	718	Actinobacillus equuli
Ⅱ	Bacteria	720	Actinobacillus lignieresii
Ⅱ	Bacteria	715	Actinobacillus pleuropneumoniae
Ⅱ	Bacteria	67854	Actinobacillus succinogenes
Ⅱ	Bacteria	716	Actinobacillus suis
Ⅱ	Bacteria	723	Actinobacillus ureae
Ⅱ	Bacteria	202789	Actinobaculum massiliense
Ⅱ	Bacteria	1657	Actinobaculum suis
Ⅱ	Bacteria	453573	Actinomadura bangladeshensis
Ⅱ	Bacteria	392828	Actinomadura chibensis
Ⅱ	Bacteria	1991	Actinomadura cremea
Ⅱ	Bacteria	882440	Actinomadura geliboluensis
Ⅱ	Bacteria	163603	Actinomadura latina
Ⅱ	Bacteria	1993	Actinomadura madurae
Ⅱ	Bacteria	134959	Actinomadura mexicana
Ⅱ	Bacteria	134602	Actinomadura nitritigenes
Ⅱ	Bacteria	111805	Actinomadura pelletieri
Ⅱ	Bacteria	1852361	Actinomyces bouchesdurhonensis
Ⅱ	Bacteria	1658	Actinomyces bovis
Ⅱ	Bacteria	272548	Actinomyces dentalis
Ⅱ	Bacteria	544581	Actinomyces johnsonii
Ⅱ	Bacteria	461393	Actinomyces massiliensis
Ⅱ	Bacteria	1871028	Actinomyces mediterranea
Ⅱ	Bacteria	206043	Actinomyces oricola
Ⅱ	Bacteria	1325934	Actinomyces polynesiensis
Ⅱ	Bacteria	1720198	Actinomyces provencensis
Ⅱ	Bacteria	111015	Actinomyces radicidentis
Ⅱ	Bacteria	1288391	Actinomyces timonensis
Ⅱ	Bacteria	1445614	Actinotignum sanguinis
Ⅱ	Bacteria	1870995	Actinotignum timonense
Ⅱ	Bacteria	190146	Actinotignum urinale
Ⅱ	Bacteria	87541	Aerococcus christensenii
Ⅱ	Bacteria	119206	Aerococcus sanguinicola
Ⅱ	Bacteria	1376	Aerococcus urinae
Ⅱ	Bacteria	128944	Aerococcus urinaehominis
Ⅱ	Bacteria	1377	Aerococcus viridans
Ⅱ	Bacteria	151414	Afipia birgiae
Ⅱ	Bacteria	56946	Afipia broomeae
Ⅱ	Bacteria	40137	Afipia carboxidovorans
Ⅱ	Bacteria	1034	Afipia clevelandensis
Ⅱ	Bacteria	2025884	Aggregatibacter kilianii
Ⅱ	Bacteria	739	Aggregatibacter segnis
Ⅱ	Bacteria	2420311	Agrobacterium sp. FDAARGOS_525
Ⅱ	Bacteria	358	Agrobacterium tumefaciens
Ⅱ	Bacteria	373	Agrobacterium vitis
Ⅱ	Bacteria	239935	Akkermansia muciniphila
Ⅱ	Bacteria	511	Alcaligenes faecalis
Ⅱ	Bacteria	28197	Aliarcobacter butzleri
Ⅱ	Bacteria	28198	Aliarcobacter cryaerophilus
Ⅱ	Bacteria	28200	Aliarcobacter skirrowii
Ⅱ	Bacteria	405212	Alicyclobacillus acidocaldarius
Ⅱ	Bacteria	1450	Alicyclobacillus acidoterrestris
Ⅱ	Bacteria	40269	Aliivibrio salmonicida
Ⅱ	Bacteria	80852	Aliivibrio wodanis
Ⅱ	Bacteria	214856	Alistipes finegoldii
Ⅱ	Bacteria	626932	Alistipes indistinctus
Ⅱ	Bacteria	1288121	Alistipes senegalensis
Ⅱ	Bacteria	174709	Allobaculum stercoricanis
Ⅱ	Bacteria	1652	Alloiococcus otitis
Ⅱ	Bacteria	671218	Alloprevotella rava
Ⅱ	Bacteria	76122	Alloprevotella tannerae
Ⅱ	Bacteria	419015	Alloscardovia omnicolens
Ⅱ	Bacteria	187982	Amycolatopsis palatopharyngis
Ⅱ	Bacteria	2778070	Amycolatopsis sp. FDAARGOS 1241
Ⅱ	Bacteria	179995	Anaerobiospirillum thomasii
Ⅱ	Bacteria	361500	Anaerococcus degeneri
Ⅱ	Bacteria	33029	Anaerococcus hydrogenalis
Ⅱ	Bacteria	33032	Anaerococcus lactolyticus
Ⅱ	Bacteria	1870984	Anaerococcus mediterraneensis
Ⅱ	Bacteria	411577	Anaerococcus murdochii
Ⅱ	Bacteria	1755241	Anaerococcus nagyae
Ⅱ	Bacteria	1287640	Anaerococcus obesiensis
Ⅱ	Bacteria	54007	Anaerococcus octavius
Ⅱ	Bacteria	33036	Anaerococcus tetradius
Ⅱ	Bacteria	1745712	Anaerococcus urinomassiliensis
Ⅱ	Bacteria	33037	Anaerococcus vaginalis
Ⅱ	Bacteria	2042308	Anaerococcus vaginimassiliensis
Ⅱ	Bacteria	156456	Anaeroglobus geminatus
Ⅱ	Bacteria	118967	Anaerorhabdus furcosa
Ⅱ	Bacteria	105841	Anaerostipes caccae
Ⅱ	Bacteria	1562740	Anaplasma capra
Ⅱ	Bacteria	769	Anaplasma centrale
Ⅱ	Bacteria	770	Anaplasma marginale
Ⅱ	Bacteria	142058	Anaplasma ovis
Ⅱ	Bacteria	948	Anaplasma phagocytophilum
Ⅱ	Bacteria	949	Anaplasma platys
Ⅱ	Bacteria	1750	Arachnia propionica
Ⅱ	Bacteria	28264	Arcanobacterium haemolyticum
Ⅱ	Bacteria	1871014	Arcanobacterium urinimassiliense
Ⅱ	Bacteria	28199	Arcobacter nitrofigilis
Ⅱ	Bacteria	91915	Asaia bogorensis
Ⅱ	Bacteria	565	Atlantibacter hermannii
Ⅱ	Bacteria	1393034	Atopobium deltae
Ⅱ	Bacteria	2094145	Atopobium massiliense
Ⅱ	Bacteria	1381	Atopobium minutum
Ⅱ	Bacteria	370622	Aureimonas altamirensis
Ⅱ	Bacteria	728	Avibacterium paragallinarum
Ⅱ	Bacteria	2026189	Bacillus albus
Ⅱ	Bacteria	1390	Bacillus amyloliquefaciens
Ⅱ	Bacteria	1452	Bacillus atrophaeus
Ⅱ	Bacteria	1455	Bacillus badius
Ⅱ	Bacteria	1396	Bacillus cereus
Ⅱ	Bacteria	580165	Bacillus cytotoxicus
Ⅱ	Bacteria	1664069	Bacillus glycinifermentans
Ⅱ	Bacteria	324767	Bacillus infantis
Ⅱ	Bacteria	1522318	Bacillus kwashiorkori
Ⅱ	Bacteria	1402	Bacillus licheniformis
Ⅱ	Bacteria	1805474	Bacillus mediterraneensis
Ⅱ	Bacteria	72360	Bacillus mojavensis
Ⅱ	Bacteria	1405	Bacillus mycoides
Ⅱ	Bacteria	1522308	Bacillus niameyensis
Ⅱ	Bacteria	1914540	Bacillus obstructivus
Ⅱ	Bacteria	2026186	Bacillus paranthracis
Ⅱ	Bacteria	64104	Bacillus pseudomycoides
Ⅱ	Bacteria	1408	Bacillus pumilus
Ⅱ	Bacteria	1499680	Bacillus rubiinfantis
Ⅱ	Bacteria	561879	Bacillus safensis
Ⅱ	Bacteria	1423	Bacillus subtilis
Ⅱ	Bacteria	1622072	Bacillus testis
Ⅱ	Bacteria	1428	Bacillus thuringiensis
Ⅱ	Bacteria	2026188	Bacillus tropicus
Ⅱ	Bacteria	72361	Bacillus vallismortis
Ⅱ	Bacteria	47678	Bacteroides caccae
Ⅱ	Bacteria	246787	Bacteroides cellulosilyticus
Ⅱ	Bacteria	28111	Bacteroides eggerthii
Ⅱ	Bacteria	674529	Bacteroides faecis
Ⅱ	Bacteria	338188	Bacteroides finegoldii
Ⅱ	Bacteria	626930	Bacteroides fluxus
Ⅱ	Bacteria	477666	Bacteroides graminisolvens
Ⅱ	Bacteria	290053	Bacteroides helcogenes
Ⅱ	Bacteria	28113	Bacteroides heparinolyticus
Ⅱ	Bacteria	329854	Bacteroides intestinalis
Ⅱ	Bacteria	1347393	Bacteroides neonati
Ⅱ	Bacteria	291645	Bacteroides nordii
Ⅱ	Bacteria	626931	Bacteroides oleiciplenus
Ⅱ	Bacteria	310300	Bacteroides pyogenes
Ⅱ	Bacteria	291644	Bacteroides salyersiae
Ⅱ	Bacteria	1470345	Bacteroides timonensis
Ⅱ	Bacteria	820	Bacteroides uniformis
Ⅱ	Bacteria	28119	Bacteroides zoogleoformans
Ⅱ	Bacteria	155194	Bartonella bovis
Ⅱ	Bacteria	283166	Bartonella henselae str. Houston-1
Ⅱ	Bacteria	291176	Bartonella melophagi
Ⅱ	Bacteria	165694	Bartonella schoenbuchensis
Ⅱ	Bacteria	373638	Bartonella tamiae
Ⅱ	Bacteria	110577	Bartonella vinsonii subsp. Vinsonii
Ⅱ	Bacteria	1585976	Bergeyella cardium
Ⅱ	Bacteria	1015	Bergeyella zoohelcum
Ⅱ	Bacteria	1680	Bifidobacterium adolescentis
Ⅱ	Bacteria	1683	Bifidobacterium angulatum
Ⅱ	Bacteria	28025	Bifidobacterium animalis
Ⅱ	Bacteria	1681	Bifidobacterium bifidum
Ⅱ	Bacteria	1685	Bifidobacterium breve
Ⅱ	Bacteria	1689	Bifidobacterium dentium
Ⅱ	Bacteria	216816	Bifidobacterium longum
Ⅱ	Bacteria	1694	Bifidobacterium pseudolongum
Ⅱ	Bacteria	158787	Bifidobacterium scardovii
Ⅱ	Bacteria	77635	Bifidobacterium subtile
Ⅱ	Bacteria	33905	Bifidobacterium thermophilum
Ⅱ	Bacteria	288768	Bordetella ansorpii
Ⅱ	Bacteria	521	Bordetella avium
Ⅱ	Bacteria	463025	Bordetella bronchialis
Ⅱ	Bacteria	518	Bordetella bronchiseptica
Ⅱ	Bacteria	463014	Bordetella flabilis
Ⅱ	Bacteria	103855	Bordetella hinzii
Ⅱ	Bacteria	35814	Bordetella holmesii
Ⅱ	Bacteria	94624	Bordetella petrii
Ⅱ	Bacteria	64897	Borreliella bissettiae
Ⅱ	Bacteria	664662	Borreliella garinii subsp. bavariensis
Ⅱ	Bacteria	1674146	Borreliella mayonii
Ⅱ	Bacteria	88916	Borreliella spielmanii
Ⅱ	Bacteria	208480	Bowdeniella nasicola
Ⅱ	Bacteria	219301	Brachybacterium muris
Ⅱ	Bacteria	47847	Brachybacterium nesterenkovii
Ⅱ	Bacteria	29522	Brachyspira aalborgi
Ⅱ	Bacteria	84379	Brachyspira alvinipulli
Ⅱ	Bacteria	52584	Brachyspira pilosicoli
Ⅱ	Bacteria	51101	Brevibacillus agri
Ⅱ	Bacteria	45462	Brevibacillus borstelensis
Ⅱ	Bacteria	1393	Brevibacillus brevis
Ⅱ	Bacteria	1465	Brevibacillus laterosporus
Ⅱ	Bacteria	54914	Brevibacillus parabrevis
Ⅱ	Bacteria	33889	Brevibacterium casei
Ⅱ	Bacteria	1698	Brevibacterium epidermidis
Ⅱ	Bacteria	1631743	Brevibacterium ihuae
Ⅱ	Bacteria	31943	Brevibacterium iodinum
Ⅱ	Bacteria	1703	Brevibacterium linens
Ⅱ	Bacteria	199591	Brevibacterium luteolum
Ⅱ	Bacteria	170994	Brevibacterium paucivorans
Ⅱ	Bacteria	293	Brevundimonas diminuta
Ⅱ	Bacteria	41276	Brevundimonas vesicularis
Ⅱ	Bacteria	2756	Brochothrix thermosphacta
Ⅱ	Bacteria	529	Brucella anthropi
Ⅱ	Bacteria	391287	Brucella ciceri
Ⅱ	Bacteria	407152	Brucella cytisi
Ⅱ	Bacteria	659015	Brucella daejeonensis
Ⅱ	Bacteria	1963359	Brucella endophytica
Ⅱ	Bacteria	215590	Brucella gallinifaecis
Ⅱ	Bacteria	94627	Brucella grignonensis
Ⅱ	Bacteria	419474	Brucella haematophila
Ⅱ	Bacteria	94625	Brucella intermedia
Ⅱ	Bacteria	255457	Brucella lupini
Ⅱ	Bacteria	867683	Brucella pecoris
Ⅱ	Bacteria	571256	Brucella pituitosa
Ⅱ	Bacteria	370111	Brucella pseudintermedia
Ⅱ	Bacteria	419475	Brucella pseudogrignonensis
Ⅱ	Bacteria	571254	Brucella rhizosphaerae
Ⅱ	Bacteria	571255	Brucella thiophenivorans
Ⅱ	Bacteria	94626	Brucella tritici
Ⅱ	Bacteria	981386	Brucella vulpis
Ⅱ	Bacteria	82979	Budvicia aquatica
Ⅱ	Bacteria	118748	Bulleidia extructa
Ⅱ	Bacteria	152480	Burkholderia ambifaria
Ⅱ	Bacteria	179879	Burkholderia anthina
Ⅱ	Bacteria	488730	Burkholderia arboris
Ⅱ	Bacteria	1108140	Burkholderia catarinensis
Ⅱ	Bacteria	488447	Burkholderia contaminans
Ⅱ	Bacteria	488732	Burkholderia diffusa
Ⅱ	Bacteria	152500	Burkholderia dolosa
Ⅱ	Bacteria	28095	Burkholderia gladioli
Ⅱ	Bacteria	337	Burkholderia glumae
Ⅱ	Bacteria	430531	Burkholderia humptydooensis
Ⅱ	Bacteria	482957	Burkholderia lata
Ⅱ	Bacteria	488446	Burkholderia latens
Ⅱ	Bacteria	488729	Burkholderia metallica
Ⅱ	Bacteria	87883	Burkholderia multivorans
Ⅱ	Bacteria	342113	Burkholderia oklahomensis
Ⅱ	Bacteria	41899	Burkholderia plantarii
Ⅱ	Bacteria	1207504	Burkholderia pseudomultivorans
Ⅱ	Bacteria	60550	Burkholderia pyrrocinia
Ⅱ	Bacteria	488731	Burkholderia seminalis
Ⅱ	Bacteria	95485	Burkholderia stabilis
Ⅱ	Bacteria	1503054	Burkholderia stagnalis
Ⅱ	Bacteria	1503055	Burkholderia territorii
Ⅱ	Bacteria	57975	Burkholderia thailandensis
Ⅱ	Bacteria	60552	Burkholderia vietnamiensis
Ⅱ	Bacteria	544645	Butyricimonas virosa
Ⅱ	Bacteria	831	Butyrivibrio fibrisolvens
Ⅱ	Bacteria	301953	Caldicellulosiruptor acetigenus
Ⅱ	Bacteria	31899	Caldicellulosiruptor bescii
Ⅱ	Bacteria	2505970	Campylobacter armoricus
Ⅱ	Bacteria	1448857	Campylobacter corcagiensis
Ⅱ	Bacteria	374106	Campylobacter cuniculorum
Ⅱ	Bacteria	824	Campylobacter gracilis
Ⅱ	Bacteria	28898	Campylobacter helveticus
Ⅱ	Bacteria	76517	Campylobacter hominis
Ⅱ	Bacteria	198	Campylobacter hyointestinalis
Ⅱ	Bacteria	1244531	Campylobacter iguaniorum
Ⅱ	Bacteria	260714	Campylobacter insulaenigrae
Ⅱ	Bacteria	32021	Campylobacter jejuni subsp. doylei
Ⅱ	Bacteria	32022	Campylobacter jejuni subsp. jejuni
Ⅱ	Bacteria	75658	Campylobacter lanienae
Ⅱ	Bacteria	201	Campylobacter lari
Ⅱ	Bacteria	2762557	Campylobacter massiliensis
Ⅱ	Bacteria	202	Campylobacter mucosalis
Ⅱ	Bacteria	1965231	Campylobacter pinnipediorum
Ⅱ	Bacteria	204	Campylobacter showae
Ⅱ	Bacteria	1548153	Campylobacter sp. MIT 97-5078
Ⅱ	Bacteria	206	Campylobacter sputorum
Ⅱ	Bacteria	654363	Campylobacter troglodytis
Ⅱ	Bacteria	827	Campylobacter ureolyticus
Ⅱ	Bacteria	1031542	Campylobacter volucris
Ⅱ	Bacteria	2561898	Candidatus Campylobacter infans
Ⅱ	Bacteria	1494318	Candidatus Mycoplasma haemohominis
Ⅱ	Bacteria	2497989	Candidatus Ornithobacterium hominis
Ⅱ	Bacteria	332615	Candidatus Rickettsia kellyi
Ⅱ	Bacteria	2608628	Candidatus Rickettsia paranaensis
Ⅱ	Bacteria	270922	Candidatus Rickettsia principis
Ⅱ	Bacteria	369820	Candidatus Rickettsia rara
Ⅱ	Bacteria	205075	Candidatus Rickettsia tarasevichiae
Ⅱ	Bacteria	733	Canicola haemoglobinophilus
Ⅱ	Bacteria	2819369	Capnocytophaga bilenii
Ⅱ	Bacteria	1848903	Capnocytophaga canis
Ⅱ	Bacteria	28189	Capnocytophaga cynodegmi
Ⅱ	Bacteria	2708117	Capnocytophaga endodontalis
Ⅱ	Bacteria	1017	Capnocytophaga gingivalis
Ⅱ	Bacteria	45242	Capnocytophaga granulosa
Ⅱ	Bacteria	45243	Capnocytophaga haemolytica
Ⅱ	Bacteria	327575	Capnocytophaga leadbetteri
Ⅱ	Bacteria	1018	Capnocytophaga ochracea
Ⅱ	Bacteria	2795027	Capnocytophaga periodontitidis
Ⅱ	Bacteria	2545799	Capnocytophaga sp. FDAARGOS_737
Ⅱ	Bacteria	1019	Capnocytophaga sputigena
Ⅱ	Bacteria	1848904	Capnocytophaga stomatis
Ⅱ	Bacteria	2718	Cardiobacterium hominis
Ⅱ	Bacteria	194702	Cardiobacterium valvarum
Ⅱ	Bacteria	2748	Carnobacterium divergens
Ⅱ	Bacteria	43997	Catonella morbi
Ⅱ	Bacteria	158484	Cedecea davisae
Ⅱ	Bacteria	158823	Cedecea lapagei
Ⅱ	Bacteria	158822	Cedecea neteri
Ⅱ	Bacteria	1708	Cellulomonas fimi
Ⅱ	Bacteria	1711	Cellulomonas flavigena
Ⅱ	Bacteria	11	Cellulomonas gilvus
Ⅱ	Bacteria	1710	Cellulosimicrobium cellulans
Ⅱ	Bacteria	82203	Centipeda periodontii
Ⅱ	Bacteria	188913	Cetobacterium somerae
Ⅱ	Bacteria	83556	Chlamydia felis
Ⅱ	Bacteria	270498	Christensenella hongkongensis
Ⅱ	Bacteria	1805714	Christensenella massiliensis
Ⅱ	Bacteria	1816678	Christensenella timonensis
Ⅱ	Bacteria	467180	Chromobacterium aquaticum
Ⅱ	Bacteria	394935	Chromobacterium haemolyticum
Ⅱ	Bacteria	536	Chromobacterium violaceum
Ⅱ	Bacteria	651561	Chryseobacterium arthrosphaerae
Ⅱ	Bacteria	246	Chryseobacterium balustinum
Ⅱ	Bacteria	1241978	Chryseobacterium bernardetii
Ⅱ	Bacteria	680127	Chryseobacterium culicis
Ⅱ	Bacteria	192389	Chryseobacterium daecheongense
Ⅱ	Bacteria	1324352	Chryseobacterium gallinarum
Ⅱ	Bacteria	250	Chryseobacterium gleum
Ⅱ	Bacteria	253	Chryseobacterium indologenes
Ⅱ	Bacteria	1945581	Chryseobacterium mucoviscidosis
Ⅱ	Bacteria	421058	Chryseobacterium oranimense
Ⅱ	Bacteria	1816690	Chryseobacterium phocaeense
Ⅱ	Bacteria	1805473	Chryseobacterium timonianum
Ⅱ	Bacteria	35703	Citrobacter amalonaticus
Ⅱ	Bacteria	57706	Citrobacter braakii
Ⅱ	Bacteria	1748967	Citrobacter cronae
Ⅱ	Bacteria	67824	Citrobacter farmeri
Ⅱ	Bacteria	545	Citrobacter koseri
Ⅱ	Bacteria	1563222	Citrobacter pasteurii
Ⅱ	Bacteria	1639133	Citrobacter portucalensis
Ⅱ	Bacteria	67825	Citrobacter rodentium
Ⅱ	Bacteria	67826	Citrobacter sedlakii
Ⅱ	Bacteria	1702170	Citrobacter sp. FDAARGOS_156
Ⅱ	Bacteria	67827	Citrobacter werkmanii
Ⅱ	Bacteria	133448	Citrobacter youngae
Ⅱ	Bacteria	28447	Clavibacter michiganensis
Ⅱ	Bacteria	1488	Clostridium acetobutylicum
Ⅱ	Bacteria	37659	Clostridium algidicarnis
Ⅱ	Bacteria	1520	Clostridium beijerinckii
Ⅱ	Bacteria	1492	Clostridium butyricum
Ⅱ	Bacteria	1529	Clostridium cadaveris
Ⅱ	Bacteria	36834	Clostridium celatum
Ⅱ	Bacteria	1263065	Clostridium clostridioforme CAG 132
Ⅱ	Bacteria	84024	Clostridium disporicum
Ⅱ	Bacteria	349933	Clostridium hydrogeniformans
Ⅱ	Bacteria	1470356	Clostridium ihumii
Ⅱ	Bacteria	1522	Clostridium innocuum
Ⅱ	Bacteria	1414721	Clostridium jeddahense
Ⅱ	Bacteria	1535	Clostridium leptum
Ⅱ	Bacteria	33954	Clostridium magnum
Ⅱ	Bacteria	1805472	Clostridium mediterraneense
Ⅱ	Bacteria	84026	Clostridium methylpentosum
Ⅱ	Bacteria	1622073	Clostridium niameyense
Ⅱ	Bacteria	29363	Clostridium paraputrificum
Ⅱ	Bacteria	1054297	Clostridium punense
Ⅱ	Bacteria	341225	Clostridium saccharogumia
Ⅱ	Bacteria	1414720	Clostridium saudiense
Ⅱ	Bacteria	29347	Clostridium scindens
Ⅱ	Bacteria	1465809	Clostridium senegalense
Ⅱ	Bacteria	411486	Clostridium sp. M62/1
Ⅱ	Bacteria	1509	Clostridium sporogenes
Ⅱ	Bacteria	39493	Clostridium tarantellae
Ⅱ	Bacteria	2479838	Clostridium transplantifaecale
Ⅱ	Bacteria	1519	Clostridium tyrobutyricum
Ⅱ	Bacteria	74426	Collinsella aerofaciens
Ⅱ	Bacteria	147207	Collinsella intestinalis
Ⅱ	Bacteria	225991	Comamonas aquatica
Ⅱ	Bacteria	225992	Comamonas kerstersii
Ⅱ	Bacteria	32013	Comamonas terrigena
Ⅱ	Bacteria	285	Comamonas testosteroni
Ⅱ	Bacteria	363952	Comamonas thiooxydans
Ⅱ	Bacteria	116085	Coprococcus catus
Ⅱ	Bacteria	410072	Coprococcus comes
Ⅱ	Bacteria	33043	Coprococcus eutactus
Ⅱ	Bacteria	38284	Corynebacterium accolens
Ⅱ	Bacteria	38286	Corynebacterium afermentans
Ⅱ	Bacteria	43765	Corynebacterium amycolatum
Ⅱ	Bacteria	163202	Corynebacterium appendicis
Ⅱ	Bacteria	1190508	Corynebacterium aquatimens
Ⅱ	Bacteria	42817	Corynebacterium argentoratense
Ⅱ	Bacteria	191610	Corynebacterium atypicum
Ⅱ	Bacteria	169292	Corynebacterium aurimucosum
Ⅱ	Bacteria	44750	Corynebacterium auris
Ⅱ	Bacteria	2014537	Corynebacterium belfantii
Ⅱ	Bacteria	1720192	Corynebacterium bouchesdurhonense
Ⅱ	Bacteria	36808	Corynebacterium bovis
Ⅱ	Bacteria	1721	Corynebacterium callunae
Ⅱ	Bacteria	679663	Corynebacterium canis
Ⅱ	Bacteria	131081	Corynebacterium capitovis
Ⅱ	Bacteria	53374	Corynebacterium coyleae
Ⅱ	Bacteria	35757	Corynebacterium cystitidis
Ⅱ	Bacteria	2014528	Corynebacterium dentalis
Ⅱ	Bacteria	61592	Corynebacterium durum
Ⅱ	Bacteria	152794	Corynebacterium efficiens
Ⅱ	Bacteria	1050174	Corynebacterium epidermidicanis
Ⅱ	Bacteria	108486	Corynebacterium falsenii
Ⅱ	Bacteria	28028	Corynebacterium flavescens
Ⅱ	Bacteria	556548	Corynebacterium freiburgense
Ⅱ	Bacteria	38288	Corynebacterium genitalium
Ⅱ	Bacteria	39791	Corynebacterium glucuronolyticum
Ⅱ	Bacteria	1718	Corynebacterium glutamicum
Ⅱ	Bacteria	2041036	Corynebacterium gottingense
Ⅱ	Bacteria	2754726	Corynebacterium haemomassiliense
Ⅱ	Bacteria	225326	Corynebacterium halotolerans
Ⅱ	Bacteria	699041	Corynebacterium hindlerae
Ⅱ	Bacteria	1232427	Corynebacterium ihumii
Ⅱ	Bacteria	156978	Corynebacterium imitans
Ⅱ	Bacteria	2754725	Corynebacterium incognita
Ⅱ	Bacteria	1414719	Corynebacterium jeddahense
Ⅱ	Bacteria	38289	Corynebacterium jeikeium
Ⅱ	Bacteria	1979527	Corynebacterium kefirresidentii
Ⅱ	Bacteria	35755	Corynebacterium kutscheri
Ⅱ	Bacteria	161889	Corynebacterium lipophiloflavum
Ⅱ	Bacteria	1544413	Corynebacterium lowii
Ⅱ	Bacteria	38290	Corynebacterium macginleyi
Ⅱ	Bacteria	441501	Corynebacterium massiliense
Ⅱ	Bacteria	161890	Corynebacterium mastitidis
Ⅱ	Bacteria	43768	Corynebacterium matruchotii
Ⅱ	Bacteria	38301	Corynebacterium minutissimum
Ⅱ	Bacteria	57171	Corynebacterium mucifaciens
Ⅱ	Bacteria	38302	Corynebacterium mycetoides
Ⅱ	Bacteria	1544416	Corynebacterium oculi
Ⅱ	Bacteria	1816684	Corynebacterium pacaense
Ⅱ	Bacteria	2828363	Corynebacterium parakroppenstedtii
Ⅱ	Bacteria	35756	Corynebacterium pilosum
Ⅱ	Bacteria	43769	Corynebacterium propinquum
Ⅱ	Bacteria	37637	Corynebacterium pseudodiphtheriticum
Ⅱ	Bacteria	38303	Corynebacterium pseudogenitalium
Ⅱ	Bacteria	2804917	Corynebacterium pseudokroppenstedtii
Ⅱ	Bacteria	1719	Corynebacterium pseudotuberculosis
Ⅱ	Bacteria	598660	Corynebacterium pyruviciproducens
Ⅱ	Bacteria	1724	Corynebacterium renale
Ⅱ	Bacteria	258224	Corynebacterium resistens
Ⅱ	Bacteria	156976	Corynebacterium riegelii
Ⅱ	Bacteria	2719119	Corynebacterium rouxii
Ⅱ	Bacteria	2594913	Corynebacterium sanguinis
Ⅱ	Bacteria	2080750	Corynebacterium senegalense
Ⅱ	Bacteria	2320431	Corynebacterium silvaticum
Ⅱ	Bacteria	146827	Corynebacterium simulans
Ⅱ	Bacteria	2778078	Corynebacterium sp. FDAARGOS 1242
Ⅱ	Bacteria	489915	Corynebacterium sputi
Ⅱ	Bacteria	1705	Corynebacterium stationis
Ⅱ	Bacteria	441500	Corynebacterium timonense
Ⅱ	Bacteria	38304	Corynebacterium tuberculostearicum
Ⅱ	Bacteria	302449	Corynebacterium tuscaniense
Ⅱ	Bacteria	65058	Corynebacterium ulcerans
Ⅱ	Bacteria	43771	Corynebacterium urealyticum
Ⅱ	Bacteria	401472	Corynebacterium ureicelerivorans
Ⅱ	Bacteria	38305	Corynebacterium vitaeruminis
Ⅱ	Bacteria	1725	Corynebacterium xerosis
Ⅱ	Bacteria	1163710	Cronobacter condimenti
Ⅱ	Bacteria	413497	Cronobacter dublinensis
Ⅱ	Bacteria	413501	Cronobacter muytjensii
Ⅱ	Bacteria	28141	Cronobacter sakazakii
Ⅱ	Bacteria	535744	Cronobacter universalis
Ⅱ	Bacteria	84163	Cryptobacterium curtum
Ⅱ	Bacteria	151783	Cupriavidus campinensis
Ⅱ	Bacteria	2608999	Cupriavidus cauae
Ⅱ	Bacteria	82541	Cupriavidus gilardii
Ⅱ	Bacteria	119219	Cupriavidus metallidurans
Ⅱ	Bacteria	106590	Cupriavidus necator
Ⅱ	Bacteria	82633	Cupriavidus pauculus
Ⅱ	Bacteria	1747	Cutibacterium acnes
Ⅱ	Bacteria	33010	Cutibacterium avidum
Ⅱ	Bacteria	33011	Cutibacterium granulosum
Ⅱ	Bacteria	2559073	Cutibacterium modestum
Ⅱ	Bacteria	1574624	Cutibacterium namnetense
Ⅱ	Bacteria	80866	Delftia acidovorans
Ⅱ	Bacteria	558537	Delftia lacustris
Ⅱ	Bacteria	180282	Delftia tsuruhatensis
Ⅱ	Bacteria	36740	Dermabacter hominis
Ⅱ	Bacteria	1667168	Dermabacter jinjuensis
Ⅱ	Bacteria	1630135	Dermabacter vaginalis
Ⅱ	Bacteria	1274	Dermacoccus nishinomiyaensis
Ⅱ	Bacteria	1863	Dermatophilus congolensis
Ⅱ	Bacteria	873	Desulfocurvibacter africanus
Ⅱ	Bacteria	81425	Desulfovibrio aminophilus
Ⅱ	Bacteria	876	Desulfovibrio desulfuricans
Ⅱ	Bacteria	44742	Desulfovibrio fairfieldensis
Ⅱ	Bacteria	901	Desulfovibrio piger
Ⅱ	Bacteria	881	Desulfovibrio vulgaris
Ⅱ	Bacteria	218538	Dialister invisus
Ⅱ	Bacteria	309120	Dialister micraerophilus
Ⅱ	Bacteria	487173	Dialister succinatiphilus
Ⅱ	Bacteria	1034346	Dielma fastidiosa
Ⅱ	Bacteria	983873	Dietzia aurantiaca
Ⅱ	Bacteria	321318	Dietzia cinnamea
Ⅱ	Bacteria	37915	Dietzia maris
Ⅱ	Bacteria	161920	Dietzia natronolimnaea
Ⅱ	Bacteria	29394	Dolosigranulum pigrum
Ⅱ	Bacteria	1619313	Duffyella gerundensis
Ⅱ	Bacteria	1852381	Duodenibacillus massiliensis
Ⅱ	Bacteria	231455	Dyella japonica
Ⅱ	Bacteria	45254	Dysgonomonas capnocytophagoides
Ⅱ	Bacteria	156974	Dysgonomonas gadei
Ⅱ	Bacteria	637886	Dysgonomonas hofstadii
Ⅱ	Bacteria	163665	Dysgonomonas mossii
Ⅱ	Bacteria	93378	Edwardsiella hoshinae
Ⅱ	Bacteria	67780	Edwardsiella ictaluri
Ⅱ	Bacteria	84112	Eggerthella lenta
Ⅱ	Bacteria	242230	Eggerthella sinensis
Ⅱ	Bacteria	31973	Eggerthia catenaformis
Ⅱ	Bacteria	2528037	Eikenella exigua
Ⅱ	Bacteria	2766967	Eikenella glucosivorans
Ⅱ	Bacteria	1795832	Eikenella halliae
Ⅱ	Bacteria	1756149	Elizabethkingia bruuniana
Ⅱ	Bacteria	172045	Elizabethkingia miricola
Ⅱ	Bacteria	247	Empedobacter brevis
Ⅱ	Bacteria	343874	Empedobacter falsenii
Ⅱ	Bacteria	881260	Enterobacter bugandensis
Ⅱ	Bacteria	2494701	Enterobacter chengduensis
Ⅱ	Bacteria	2497875	Enterobacter chuandaensis
Ⅱ	Bacteria	2027919	Enterobacter cloacae complex sp.
Ⅱ	Bacteria	2797506	Enterobacter dykesii
Ⅱ	Bacteria	1296536	Enterobacter hormaechei subsp. xiangfangensis
Ⅱ	Bacteria	2494702	Enterobacter huaxiensis
Ⅱ	Bacteria	1334193	Enterobacter lignolyticus
Ⅱ	Bacteria	539813	Enterobacter mori
Ⅱ	Bacteria	2478464	Enterobacter oligotrophicus
Ⅱ	Bacteria	2529382	Enterobacter quasihormaechei
Ⅱ	Bacteria	2838947	Enterobacter quasimori
Ⅱ	Bacteria	2497436	Enterobacter quasiroggenkampii
Ⅱ	Bacteria	1812935	Enterobacter roggenkampii
Ⅱ	Bacteria	2071710	Enterobacter sichuanensis
Ⅱ	Bacteria	885040	Enterobacter soli
Ⅱ	Bacteria	1755099	Enterobacter timonensis
Ⅱ	Bacteria	2797505	Enterobacter vonholyi
Ⅱ	Bacteria	2529381	Enterobacter wuhouensis
Ⅱ	Bacteria	2675772	Enterobacteriaceae endosymbiont of Donacia bicoloricornis
Ⅱ	Bacteria	2675776	Enterobacteriaceae endosymbiont of Donacia crassipes
Ⅱ	Bacteria	2675777	Enterobacteriaceae endosymbiont of Donacia dentata
Ⅱ	Bacteria	2675778	Enterobacteriaceae endosymbiont of Donacia fulgens
Ⅱ	Bacteria	2675781	Enterobacteriaceae endosymbiont of Donacia provostii
Ⅱ	Bacteria	2675782	Enterobacteriaceae endosymbiont of Donacia proxima
Ⅱ	Bacteria	2675783	Enterobacteriaceae endosymbiont of Donacia semicuprea
Ⅱ	Bacteria	2675786	Enterobacteriaceae endosymbiont of Donacia thalassina
Ⅱ	Bacteria	2675788	Enterobacteriaceae endosymbiont of Donacia versicolorea
Ⅱ	Bacteria	2675790	Enterobacteriaceae endosymbiont of Macroplea appendiculata
Ⅱ	Bacteria	2675791	Enterobacteriaceae endosymbiont of Macroplea mutica
Ⅱ	Bacteria	208479	Enterocloster bolteae
Ⅱ	Bacteria	1531	Enterocloster clostridioformis
Ⅱ	Bacteria	57732	Enterococcus asini
Ⅱ	Bacteria	33945	Enterococcus avium
Ⅱ	Bacteria	317735	Enterococcus caccae
Ⅱ	Bacteria	317010	Enterococcus canintestini
Ⅱ	Bacteria	214095	Enterococcus canis
Ⅱ	Bacteria	37734	Enterococcus casseliflavus
Ⅱ	Bacteria	44008	Enterococcus cecorum
Ⅱ	Bacteria	44009	Enterococcus dispar
Ⅱ	Bacteria	53345	Enterococcus durans
Ⅱ	Bacteria	1353	Enterococcus gallinarum
Ⅱ	Bacteria	160453	Enterococcus gilvus
Ⅱ	Bacteria	155618	Enterococcus haemoperoxidus
Ⅱ	Bacteria	1354	Enterococcus hirae
Ⅱ	Bacteria	246144	Enterococcus italicus
Ⅱ	Bacteria	71451	Enterococcus malodoratus
Ⅱ	Bacteria	53346	Enterococcus mundtii
Ⅱ	Bacteria	160454	Enterococcus pallens
Ⅱ	Bacteria	154621	Enterococcus phoeniculicola
Ⅱ	Bacteria	44007	Enterococcus pseudoavium
Ⅱ	Bacteria	71452	Enterococcus raffinosus
Ⅱ	Bacteria	41997	Enterococcus saccharolyticus
Ⅱ	Bacteria	2060307	Enterococcus sp. FDAARGOS_375
Ⅱ	Bacteria	2420313	Enterococcus sp. FDAARGOS_553
Ⅱ	Bacteria	1356	Enterococcus sulfureus
Ⅱ	Bacteria	417368	Enterococcus thailandicus
Ⅱ	Bacteria	112904	Enterococcus villorum
Ⅱ	Bacteria	420404	Epilithonimonas hominis
Ⅱ	Bacteria	552	Erwinia amylovora
Ⅱ	Bacteria	182337	Erwinia billingiae
Ⅱ	Bacteria	55211	Erwinia persicina
Ⅱ	Bacteria	1547	Erysipelatoclostridium ramosum
Ⅱ	Bacteria	2683713	Erysipelothrix anatis
Ⅱ	Bacteria	2683714	Erysipelothrix aquatica
Ⅱ	Bacteria	225084	Erysipelothrix inopinata
Ⅱ	Bacteria	1514105	Erysipelothrix larvae
Ⅱ	Bacteria	2485784	Erysipelothrix piscisicarius
Ⅱ	Bacteria	1648	Erysipelothrix rhusiopathiae
Ⅱ	Bacteria	38402	Erysipelothrix tonsillarum
Ⅱ	Bacteria	2683717	Erysipelothrix urinaevulpis
Ⅱ	Bacteria	1499973	Escherichia marmotae
Ⅱ	Bacteria	35517	Eubacterium brachy
Ⅱ	Bacteria	53442	Eubacterium callanderi
Ⅱ	Bacteria	1736	Eubacterium limosum
Ⅱ	Bacteria	35518	Eubacterium nodatum
Ⅱ	Bacteria	39497	Eubacterium xylanophilum
Ⅱ	Bacteria	41202	Ewingella americana
Ⅱ	Bacteria	178214	Facklamia hominis
Ⅱ	Bacteria	82347	Facklamia languida
Ⅱ	Bacteria	853	Faecalibacterium prausnitzii
Ⅱ	Bacteria	137730	Falseniella ignava
Ⅱ	Bacteria	82135	Fannyhessea vaginae
Ⅱ	Bacteria	938288	Fenollaria massiliensis
Ⅱ	Bacteria	143361	Filifactor alocis
Ⅱ	Bacteria	1260	Finegoldia magna
Ⅱ	Bacteria	292800	Flavonifractor plautii
Ⅱ	Bacteria	657445	Francisella noatunensis
Ⅱ	Bacteria	2016517	Francisella opportunistica
Ⅱ	Bacteria	299583	Francisella orientalis
Ⅱ	Bacteria	2599927	Francisella salimarina
Ⅱ	Bacteria	264	Francisella tularensis subsp. novicida
Ⅱ	Bacteria	1614	Fructilactobacillus fructivorans
Ⅱ	Bacteria	53444	Fructilactobacillus lindneri
Ⅱ	Bacteria	285729	Fusobacterium canifelinum
Ⅱ	Bacteria	849	Fusobacterium gonidiaformans
Ⅱ	Bacteria	1583098	Fusobacterium hwasookii
Ⅱ	Bacteria	1852365	Fusobacterium massiliense
Ⅱ	Bacteria	850	Fusobacterium mortiferum
Ⅱ	Bacteria	860	Fusobacterium periodonticum
Ⅱ	Bacteria	861	Fusobacterium ulcerans
Ⅱ	Bacteria	856	Fusobacterium varium
Ⅱ	Bacteria	750	Gallibacterium anatis
Ⅱ	Bacteria	2702	Gardnerella Vaginalis
Ⅱ	Bacteria	502393	Gemella asaccharolytica
Ⅱ	Bacteria	84136	Gemella bergeri
Ⅱ	Bacteria	1379	Gemella haemolysans
Ⅱ	Bacteria	29391	Gemella morbillorum
Ⅱ	Bacteria	84135	Gemella sanguinis
Ⅱ	Bacteria	1422	Geobacillus stearothermophilus
Ⅱ	Bacteria	33940	Geobacillus thermodenitrificans
Ⅱ	Bacteria	135517	Geobacillus vulcani
Ⅱ	Bacteria	66228	Gleimia europaea
Ⅱ	Bacteria	13076	Globicatella sanguinis
Ⅱ	Bacteria	136093	Globicatella sulfidifaciens
Ⅱ	Bacteria	442	Gluconobacter oxydans
Ⅱ	Bacteria	36820	Gordonia aichiensis
Ⅱ	Bacteria	84096	Gordonia alkanivorans
Ⅱ	Bacteria	36821	Gordonia amarae
Ⅱ	Bacteria	263909	Gordonia araii
Ⅱ	Bacteria	2054	Gordonia bronchialis
Ⅱ	Bacteria	589162	Gordonia crocea
Ⅱ	Bacteria	263908	Gordonia effusa
Ⅱ	Bacteria	1701090	Gordonia hongkongensis
Ⅱ	Bacteria	1004901	Gordonia iterans
Ⅱ	Bacteria	122202	Gordonia jacobaea
Ⅱ	Bacteria	249058	Gordonia otitidis
Ⅱ	Bacteria	84595	Gordonia polyisoprenivorans
Ⅱ	Bacteria	36822	Gordonia rubripertincta
Ⅱ	Bacteria	36823	Gordonia sputi
Ⅱ	Bacteria	2055	Gordonia terrae
Ⅱ	Bacteria	158898	Gordonia westfalica
Ⅱ	Bacteria	471189	Gordonibacter pamelaeae
Ⅱ	Bacteria	364410	Granulibacter bethesdensis
Ⅱ	Bacteria	46124	Granulicatella adiacens
Ⅱ	Bacteria	137732	Granulicatella elegans
Ⅱ	Bacteria	673	Grimontia hollisae
Ⅱ	Bacteria	479106	Haematomicrobium sanguinis
Ⅱ	Bacteria	197575	Haemophilus aegyptius
Ⅱ	Bacteria	735	Haemophilus parahaemolyticus
Ⅱ	Bacteria	736	Haemophilus paraphrohaemolyticus
Ⅱ	Bacteria	249188	Haemophilus pittmaniae
Ⅱ	Bacteria	123834	Haemophilus quentini
Ⅱ	Bacteria	1078480	Haemophilus sputorum
Ⅱ	Bacteria	569	Hafnia alvei
Ⅱ	Bacteria	546367	Hafnia paralvei
Ⅱ	Bacteria	52229	Hallella seregens
Ⅱ	Bacteria	502821	Halomonas stevensii
Ⅱ	Bacteria	1498	Hathewaya histolytica
Ⅱ	Bacteria	1964382	Hathewaya massiliensis
Ⅱ	Bacteria	40091	Helcococcus kunzii
Ⅱ	Bacteria	2040290	Helcococcus massiliensis
Ⅱ	Bacteria	72026	Helcococcus ovis
Ⅱ	Bacteria	241555	Helcococcus sueciensis
Ⅱ	Bacteria	1578720	Helicobacter ailurogastricus
Ⅱ	Bacteria	37372	Helicobacter bilis
Ⅱ	Bacteria	56877	Helicobacter bizzozeronii
Ⅱ	Bacteria	123841	Helicobacter canadensis
Ⅱ	Bacteria	29419	Helicobacter canis
Ⅱ	Bacteria	138563	Helicobacter cetorum
Ⅱ	Bacteria	45498	Helicobacter cholecystus
Ⅱ	Bacteria	213	Helicobacter cinaedi
Ⅱ	Bacteria	214	Helicobacter felis
Ⅱ	Bacteria	215	Helicobacter fennelliae
Ⅱ	Bacteria	60246	Helicobacter ganmani
Ⅱ	Bacteria	35817	Helicobacter heilmannii
Ⅱ	Bacteria	32025	Helicobacter hepaticus
Ⅱ	Bacteria	471858	Helicobacter magdeburgensis
Ⅱ	Bacteria	216	Helicobacter muridarum
Ⅱ	Bacteria	35818	Helicobacter pullorum
Ⅱ	Bacteria	59617	Helicobacter rodentium
Ⅱ	Bacteria	56878	Helicobacter salomonis
Ⅱ	Bacteria	104628	Helicobacter suis
Ⅱ	Bacteria	50960	Helicobacter trogontum
Ⅱ	Bacteria	1458358	Helicobacter valdiviensis
Ⅱ	Bacteria	157268	Helicobacter winghamensis
Ⅱ	Bacteria	964	Herbaspirillum seropedicae
Ⅱ	Bacteria	1735	Holdemanella biformis
Ⅱ	Bacteria	61171	Holdemania filiformis
Ⅱ	Bacteria	87650	Hutsoniella sourekii
Ⅱ	Bacteria	171674	Inquilinus limosus
Ⅱ	Bacteria	261299	Intestinibacter bartlettii
Ⅱ	Bacteria	1297617	Intestinimonas butyriciproducens
Ⅱ	Bacteria	139208	Isoptericola variabilis
Ⅱ	Bacteria	262209	Janibacter melonis
Ⅱ	Bacteria	43995	Johnsonella ignava
Ⅱ	Bacteria	679200	Johnsonella ignava ATCC 51276
Ⅱ	Bacteria	43674	Jonesia denitrificans
Ⅱ	Bacteria	428712	Jonquetella anthropi
Ⅱ	Bacteria	2364647	kalamiella piersonii
Ⅱ	Bacteria	1472764	Kallipyga massiliensis
Ⅱ	Bacteria	206506	Kerstersia gyiorum
Ⅱ	Bacteria	2796361	Kingella bonacorsii
Ⅱ	Bacteria	502	Kingella denitrificans
Ⅱ	Bacteria	1522312	Kingella negevensis
Ⅱ	Bacteria	505	Kingella oralis
Ⅱ	Bacteria	265175	Kingella potus
Ⅱ	Bacteria	2058152	Klebsiella grimontii
Ⅱ	Bacteria	2587529	Klebsiella pasteurii
Ⅱ	Bacteria	2488567	Klebsiella sp. FDAARGOS_511
Ⅱ	Bacteria	2587528	Klebsiella spallanzanii
Ⅱ	Bacteria	51288	Kluyvera ascorbata
Ⅱ	Bacteria	580	Kluyvera cryocrescens
Ⅱ	Bacteria	73098	Kluyvera georgiana
Ⅱ	Bacteria	61648	Kluyvera intermedia
Ⅱ	Bacteria	1926282	Kocuria massiliensis
Ⅱ	Bacteria	71999	Kocuria palustris
Ⅱ	Bacteria	136273	Kocuria polaris
Ⅱ	Bacteria	72000	Kocuria rhizophila
Ⅱ	Bacteria	1275	Kocuria rosea
Ⅱ	Bacteria	664639	Kocuria salsicia
Ⅱ	Bacteria	1272	Kocuria varians
Ⅱ	Bacteria	208223	Kosakonia cowanii
Ⅱ	Bacteria	2529380	Kosakonia quasisacchari
Ⅱ	Bacteria	283686	Kosakonia radicincitans
Ⅱ	Bacteria	1033739	Kurthia massiliensis
Ⅱ	Bacteria	138300	Kytococcus schroeteri
Ⅱ	Bacteria	1276	Kytococcus sedentarius
Ⅱ	Bacteria	39485	Lachnospira eligens
Ⅱ	Bacteria	29354	Lacrimispora celerecrescens
Ⅱ	Bacteria	84030	Lacrimispora saccharolytica
Ⅱ	Bacteria	1582	Lacticaseibacillus casei
Ⅱ	Bacteria	1597	Lacticaseibacillus paracasei
Ⅱ	Bacteria	47715	Lacticaseibacillus rhamnosus
Ⅱ	Bacteria	1589	Lactiplantibacillus pentosus
Ⅱ	Bacteria	1590	Lactiplantibacillus plantarum
Ⅱ	Bacteria	60520	Lactiplantibacilluss paraplantarum
Ⅱ	Bacteria	1579	Lactobacillus acidophilus
Ⅱ	Bacteria	47770	Lactobacillus crispatus
Ⅱ	Bacteria	1584	Lactobacillus delbrueckii
Ⅱ	Bacteria	1596	Lactobacillus gasseri
Ⅱ	Bacteria	1587	Lactobacillus helveticus
Ⅱ	Bacteria	1203033	Lactobacillus hominis
Ⅱ	Bacteria	147802	Lactobacillus iners
Ⅱ	Bacteria	109790	Lactobacillus jensenii
Ⅱ	Bacteria	227945	Lactobacillus ultunensis
Ⅱ	Bacteria	1359	Lactococcus cremoris
Ⅱ	Bacteria	1363	Lactococcus garvieae
Ⅱ	Bacteria	1358	Lactococcus lactis
Ⅱ	Bacteria	1366	Lactococcus raffinolactis
Ⅱ	Bacteria	1382	Lancefieldella parvula
Ⅱ	Bacteria	1383	Lancefieldella rimae
Ⅱ	Bacteria	168471	Laribacter hongkongensis
Ⅱ	Bacteria	28038	Latilactobacillus curvatus
Ⅱ	Bacteria	1599	Latilactobacillus sakei
Ⅱ	Bacteria	2490857	Lautropia dentalis
Ⅱ	Bacteria	47671	Lautropia mirabilis
Ⅱ	Bacteria	1528099	Lawsonella clevelandensis
Ⅱ	Bacteria	29546	Lawsonia intracellularis
Ⅱ	Bacteria	83655	Leclercia adecarboxylata
Ⅱ	Bacteria	2815358	Leclercia pneumoniae
Ⅱ	Bacteria	28083	Legionella birminghamensis
Ⅱ	Bacteria	447	Legionella bozemanae
Ⅱ	Bacteria	29422	Legionella brunensis
Ⅱ	Bacteria	28085	Legionella cincinnatiensis
Ⅱ	Bacteria	1867846	Legionella clemsonensis
Ⅱ	Bacteria	168933	Legionella drancourtii
Ⅱ	Bacteria	45064	Legionella fairfieldensis
Ⅱ	Bacteria	96230	Legionella fallonii
Ⅱ	Bacteria	453	Legionella feeleii
Ⅱ	Bacteria	45065	Legionella geestiana
Ⅱ	Bacteria	449	Legionella hackeliae
Ⅱ	Bacteria	343510	Legionella impletisoli
Ⅱ	Bacteria	454	Legionella israelensis
Ⅱ	Bacteria	455	Legionella jamestowniensis
Ⅱ	Bacteria	456	Legionella jordanis
Ⅱ	Bacteria	45067	Legionella lansingensis
Ⅱ	Bacteria	45068	Legionella londiniensis
Ⅱ	Bacteria	466	Legionella maceachernii
Ⅱ	Bacteria	1034943	Legionella massiliensis
Ⅱ	Bacteria	39962	Legionella moravica
Ⅱ	Bacteria	535290	Legionella nagasakiensis
Ⅱ	Bacteria	29423	Legionella oakridgensis
Ⅱ	Bacteria	45071	Legionella parisiensis
Ⅱ	Bacteria	91891	Legionella pneumophila subsp. pneumophila
Ⅱ	Bacteria	45073	Legionella quinlivanii
Ⅱ	Bacteria	96229	Legionella rowbothamii
Ⅱ	Bacteria	458	Legionella rubrilucens
Ⅱ	Bacteria	28087	Legionella sainthelensi
Ⅱ	Bacteria	45075	Legionella shakespearei
Ⅱ	Bacteria	947033	Legionella steelei
Ⅱ	Bacteria	40335	Legionella tucsonensis
Ⅱ	Bacteria	28088	Legionella wadsworthii
Ⅱ	Bacteria	66969	Legionella waltersii
Ⅱ	Bacteria	144185	Leifsonia aquatica
Ⅱ	Bacteria	61646	Lelliottia amnigena
Ⅱ	Bacteria	69220	Lelliottia nimipressuralis
Ⅱ	Bacteria	82981	Leminorella grimontii
Ⅱ	Bacteria	158841	Leminorella richardii
Ⅱ	Bacteria	1581	Lentilactobacillus buchneri
Ⅱ	Bacteria	1588	Lentilactobacillus hilgardii
Ⅱ	Bacteria	33962	Lentilactobacillus kefiri
Ⅱ	Bacteria	152331	Lentilactobacillus parabuchneri
Ⅱ	Bacteria	172	Leptospira biflexa
Ⅱ	Bacteria	1193500	Leptospira idonii
Ⅱ	Bacteria	29508	Leptospira meyeri
Ⅱ	Bacteria	293075	Leptospira terpstrae
Ⅱ	Bacteria	293085	Leptospira vanthielii
Ⅱ	Bacteria	29511	Leptospira wolbachii
Ⅱ	Bacteria	293069	Leptospira yanagawae
Ⅱ	Bacteria	157688	Leptotrichia hofstadii
Ⅱ	Bacteria	157691	Leptotrichia shahii
Ⅱ	Bacteria	109328	Leptotrichia trevisanii
Ⅱ	Bacteria	157687	Leptotrichia wadei
Ⅱ	Bacteria	33964	Leuconostoc citreum
Ⅱ	Bacteria	2766470	Leuconostoc falkenbergense
Ⅱ	Bacteria	1246	Leuconostoc lactis
Ⅱ	Bacteria	1245	Leuconostoc mesenteroides
Ⅱ	Bacteria	33968	Leuconostoc pseudomesenteroides
Ⅱ	Bacteria	1580	Levilactobacillus brevis
Ⅱ	Bacteria	1624	Ligilactobacillus salivarius
Ⅱ	Bacteria	1613	Limosilactobacillus fermentum
Ⅱ	Bacteria	1069827	Listeria fleischmannii
Ⅱ	Bacteria	1641	Listeria grayi
Ⅱ	Bacteria	1642	Listeria innocua
Ⅱ	Bacteria	1638	Listeria ivanovii
Ⅱ	Bacteria	1497681	Listeria newyorkensis
Ⅱ	Bacteria	1640	Listeria seeligeri
Ⅱ	Bacteria	2705293	Listeria valentina
Ⅱ	Bacteria	1643	Listeria welshimeri
Ⅱ	Bacteria	1610	Loigolactobacillus coryniformis
Ⅱ	Bacteria	28031	Lysinibacillus fusiformis
Ⅱ	Bacteria	33935	Lysinibacillus macroides
Ⅱ	Bacteria	1421	Lysinibacillus sphaericus
Ⅱ	Bacteria	1903056	Macrococcus bohemicus
Ⅱ	Bacteria	1855823	Macrococcus canis
Ⅱ	Bacteria	69966	Macrococcus caseolyticus
Ⅱ	Bacteria	1902580	Macrococcus epidermidis
Ⅱ	Bacteria	1891097	Macrococcus goetzii
Ⅱ	Bacteria	28227	Malacoplasma penetrans
Ⅱ	Bacteria	42858	Mammaliicoccus lentus
Ⅱ	Bacteria	1296	Mammaliicoccus sciuri
Ⅱ	Bacteria	71237	Mammaliicoccus vitulinus
Ⅱ	Bacteria	75985	Mannheimia haemolytica
Ⅱ	Bacteria	1604354	Mannheimia massilioguelmaensis
Ⅱ	Bacteria	47157	Maridesulfovibrio bastinii
Ⅱ	Bacteria	191026	Maridesulfovibrio hydrothermalis
Ⅱ	Bacteria	880	Maridesulfovibrio salexigens
Ⅱ	Bacteria	286638	Massilia alkalitolerans
Ⅱ	Bacteria	1141883	Massilia putida
Ⅱ	Bacteria	47229	Massilia timonae
Ⅱ	Bacteria	879	Megalodesulfovibrio gigas DSM 1382 = ATCC 19364
Ⅱ	Bacteria	907	Megasphaera elsdenii
Ⅱ	Bacteria	1232428	Megasphaera massiliensis
Ⅱ	Bacteria	187326	Megasphaera micronuciformis
Ⅱ	Bacteria	45361	Mesomycoplasma conjunctivae
Ⅱ	Bacteria	2128	Mesomycoplasma flocculare
Ⅱ	Bacteria	2100	Mesomycoplasma hyorhinis
Ⅱ	Bacteria	2118	Mesomycoplasma mobile
Ⅱ	Bacteria	2099	Mesomycoplasma hyopneumoniae
Ⅱ	Bacteria	324768	Metabacillus idriensis
Ⅱ	Bacteria	2111	Metamycoplasma arthritidis
Ⅱ	Bacteria	2121	Metamycoplasma orale
Ⅱ	Bacteria	2124	Metamycoplasma salivarium
Ⅱ	Bacteria	1870999	Metaprevotella massiliensis
Ⅱ	Bacteria	66851	Methanobrevibacter oralis
Ⅱ	Bacteria	2173	Methanobrevibacter smithii
Ⅱ	Bacteria	269660	Methylobacterium brachiatum
Ⅱ	Bacteria	107400	Methylobacterium fujisawaense
Ⅱ	Bacteria	39956	Methylobacterium mesophilicum
Ⅱ	Bacteria	410	Methylobacterium organophilum
Ⅱ	Bacteria	334852	Methylobacterium oryzae
Ⅱ	Bacteria	31998	Methylobacterium radiotolerans
Ⅱ	Bacteria	408	Methylorubrum extorquens
Ⅱ	Bacteria	33883	Microbacterium arborescens
Ⅱ	Bacteria	36805	Microbacterium aurum
Ⅱ	Bacteria	462710	Microbacterium binotii
Ⅱ	Bacteria	36807	Microbacterium laevaniformans
Ⅱ	Bacteria	300020	Microbacterium maritypicum
Ⅱ	Bacteria	82380	Microbacterium oxydans
Ⅱ	Bacteria	199592	Microbacterium paraoxydans
Ⅱ	Bacteria	156977	Microbacterium resistens
Ⅱ	Bacteria	2033	Microbacterium testaceum
Ⅱ	Bacteria	2086576	Microbacterium timonense
Ⅱ	Bacteria	671622	Microbacterium yannicii
Ⅱ	Bacteria	1391911	Micrococcus aloeverae
Ⅱ	Bacteria	1270	Micrococcus luteus
Ⅱ	Bacteria	1273	Micrococcus lylae
Ⅱ	Bacteria	1930558	Micrococcus sp. FDAARGOS_333
Ⅱ	Bacteria	566027	Micrococcus yunnanensis
Ⅱ	Bacteria	2051	Mobiluncus curtisii
Ⅱ	Bacteria	144178	Mobiluncus holmesii
[truncated: 6,190 more rows]

## Sheet: Table S2
Supplemental Table 2. Pathogens included in the tNGS panel.
Taxonomy	Microorganisms	TaxID
Bacteria	Achromobacter xylosoxidans	85698
Bacteria	Acinetobacter baumannii	470
Bacteria	Acinetobacter junii	40215
Bacteria	Acinetobacter lwoffii	28090
Bacteria	Acinetobacter nosocomialis	106654
Bacteria	Acinetobacter pittii	48296
Bacteria	Actinomyces bovis	1658
Bacteria	Actinomyces israelii	1659
Bacteria	Actinomyces naeslundii	1655
Bacteria	Actinomyces viscosus	1656
Bacteria	Aeromonas hydrophila	644
Bacteria	Anaplasma phagocytophilum	948
Bacteria	Bacillus anthracis	1392
Bacteria	Bacillus cereus	1396
Bacteria	Bacteroides fragilis	817
Bacteria	Bordetella holmesii	35814
Bacteria	Bordetella parapertussis	519
Bacteria	Bordetella pertussis	520
Bacteria	Brucella	234
Bacteria	Burkholderia cenocepacia	95486
Bacteria	Burkholderia cepacia	292
Bacteria	Burkholderia mallei	13373
Bacteria	Burkholderia pseudomallei	28450
Bacteria	Chlamydia pneumoniae	83558
Bacteria	Chlamydia psittaci	83554
Bacteria	Chlamydia trachomatis	813
Bacteria	Citrobacter braakii	57706
Bacteria	Citrobacter freundii	546
Bacteria	Citrobacter koseri	545
Bacteria	Corynebacterium diphtheriae	1717
Bacteria	Coxiella burnetii	777
Bacteria	Elizabethkingia anophelis	1117645
Bacteria	Elizabethkingia meningoseptica	238
Bacteria	Elizabethkingia miricola	172045
Bacteria	Enterobacter cloacae complex	354276
Bacteria	Enterococcus faecalis	1351
Bacteria	Enterococcus faecium	1352
Bacteria	Escherichia coli	562
Bacteria	Fusobacterium nucleatum	851
Bacteria	Haemophilus haemolyticus	726
Bacteria	Haemophilus influenzae	727
Bacteria	Haemophilus parainfluenzae	729
Bacteria	Klebsiella aerogenes	548
Bacteria	Klebsiella oxytoca	571
Bacteria	Klebsiella pneumoniae	573
Bacteria	Legionella pneumophila	446
Bacteria	Leptospira	171
Bacteria	Listeria grayi	1641
Bacteria	Listeria Monocytogenes	1639
Bacteria	Metamycoplasma hominis	2098
Bacteria	Micrococcus luteus	1270
Bacteria	Moraxella catarrhalis	480
Bacteria	Mycobacterium avium complex (MAC)	120793
Bacteria	Mycobacterium gordonae	1778
Bacteria	Mycobacterium haemophilum	29311
Bacteria	Mycobacterium kansasii	1768
Bacteria	Mycobacterium malmoense	1780
Bacteria	Mycobacterium marinum	1781
Bacteria	Mycobacterium scrofulaceum	1783
Bacteria	Mycobacterium simiae	1784
Bacteria	Mycobacterium tuberculosis complex	77643
Bacteria	Mycobacterium ulcerans	1809
Bacteria	Mycobacterium xenopi	1789
Bacteria	Mycobacteroides abscessus	36809
Bacteria	Mycobacteroides abscessus subsp. bolletii	319705
Bacteria	Mycobacteroides abscessus subsp. massiliense	1962118
Bacteria	Mycobacteroides chelonae	1774
Bacteria	Mycolicibacterium fortuitum	1766
Bacteria	Mycolicibacterium vaccae	1810
Bacteria	Mycoplasmoides pneumoniae	2104
Bacteria	Neisseria Meningitidis	487
Bacteria	Nocardia abscessus	120957
Bacteria	Nocardia asteroides	1824
Bacteria	Nocardia brasiliensis	37326
Bacteria	Nocardia cyriacigeorgica	135487
Bacteria	Nocardia farcinica	37329
Bacteria	Orientia tsutsugamushi	784
Bacteria	Parvimonas micra	33033
Bacteria	Porphyromonas gingivalis	837
Bacteria	Prevotella intermedia	28131
Bacteria	Proteus mirabilis	584
Bacteria	Proteus vulgaris	585
Bacteria	Pseudomonas aeruginosa	287
Bacteria	Ralstonia mannitolilytica	105219
Bacteria	Rhodococcus equi	43767
Bacteria	Rickettsia prowazekii	782
Bacteria	Rickettsia rickettsii	783
Bacteria	Rickettsia typhi	785
Bacteria	Salmonella enterica subsp. enterica serovar Typhi	90370
Bacteria	Salmonella enterica subsp. enterica serovar ParatyphiA/B/C	54388
		57045
		57046
Bacteria	Schaalia odontolytica	1660
Bacteria	Serratia marcescens	615
Bacteria	Staphylococcus aureus	1280
Bacteria	Staphylococcus epidermidis	1282
Bacteria	Stenotrophomonas maltophilia	40324
Bacteria	Streptococcus agalactiae	1311
Bacteria	Streptococcus constellatus	76860
Bacteria	Streptococcus dysgalactiae	1334
Bacteria	Streptococcus intermedius	1338
Bacteria	Streptococcus pneumoniae	1313
Bacteria	Streptococcus pyogenes	1314
Bacteria	Tropheryma whipplei	2039
Bacteria	Ureaplasma parvum	134821
Bacteria	Ureaplasma urealyticum	2130
Bacteria	Veillonella parvula	29466
Bacteria	Vibrio cholerae	666
Bacteria	Vibrio vulnificus	672
Bacteria	Yersinia pestis	632
Fungi	Alternaria	5598
Fungi	Aspergillus	5052
Fungi	Aspergillus flavus	5059
Fungi	Aspergillus fumigatus	746128
Fungi	Aspergillus niger	5061
Fungi	Aspergillus terreus	33178
Fungi	Blastomyces dermatitidis	5039
Fungi	Candida albicans	5476
Fungi	Candida auris	498019
Fungi	Candida glabrata	5478
Fungi	Candida krusei	4909
Fungi	Candida parapsilosis	5480
Fungi	Candida tropicalis	5482
Fungi	Cladosporium cladosporioides	29917
Fungi	Clavispora lusitaniae	36911
Fungi	Coccidioides immitis	5501
Fungi	Coccidioides posadasii	199306
Fungi	Cryptococcus gattii species complex	1884637
Fungi	Cryptococcus neoformans	5207
Fungi	Cunninghamella	4852
Fungi	Cunninghamella bertholletiae	90251
Fungi	Fusarium fujikuroi	5127
Fungi	Fusarium graminearum	5518
Fungi	Fusarium oxysporum	5507
Fungi	Fusarium proliferatum	948311
Fungi	Fusarium verticillioides	117187
Fungi	Geotrichum candidum	1173061
Fungi	Histoplasma capsulatum	5037
Fungi	Lichtheimia	688353
Fungi	Lichtheimia corymbifera	42458
Fungi	Lomentospora prolificans	41688
Fungi	Mucor	4830
Fungi	Mucorales	4827
Fungi	Paracoccidioides brasiliensis	121759
Fungi	Pneumocystis jirovecii	42068
Fungi	Rhizomucor	4838
Fungi	Rhizomucor pusillus	4840
Fungi	Rhizopus	4842
Fungi	Rhizopus delemar	936053
Fungi	Rhizopus microsporus	58291
Fungi	Rhizopus oryzae	64495
Fungi	Scedosporium apiospermum	563466
Fungi	Schizophyllum	5333
Fungi	Sporothrix schenckii	29908
Fungi	Talaromyces marneffei	37727
Fungi	Trichosporon asahii	82508
Parasites	Cryptosporidium	5806
Parasites	Entamoeba histolytica	5759
Parasites	Leucocytozoon	195944
Parasites	Paragonimus westermani	34504
Parasites	Toxoplasma gondii	5811
Parasites	Trichomonas	5721
Viruses_DNA	Human alphaherpesvirus 1	10298
Viruses_DNA	Human alphaherpesvirus 2	10310
Viruses_DNA	Human alphaherpesvirus 3	10335
Viruses_DNA	Human betaherpesvirus 5	10359
Viruses_DNA	Human betaherpesvirus 6A	32603
Viruses_DNA	Human betaherpesvirus 6B	32604
Viruses_DNA	Human betaherpesvirus 7	10372
Viruses_DNA	Human bocavirus 1	689403
Viruses_DNA	Human bocavirus 2	573977
Viruses_DNA	Human bocavirus 3	638313
Viruses_DNA	Human bocavirus 4	1511883
Viruses_DNA	Human gammaherpesvirus 4	10376
Viruses_DNA	Human gammaherpesvirus 8	37296
Viruses_DNA	Human parvovirus B19	10798
Viruses_DNA	Human mastadenovirus B	108098
		45659
		10519
		10521
		32608
		714978
Viruses_DNA	Human mastadenovirus C	129951
		10533
		10515
		28285
		10534
Viruses_DNA	Human mastadenovirus E	130308
		28280
Viruses_RNA	Coxsackievirus A10	42769
Viruses_RNA	Coxsackievirus A16	31704
Viruses_RNA	Coxsackievirus A2	33757
Viruses_RNA	Coxsackievirus A6	86107
Viruses_RNA	Coxsackievirus B1	12071
Viruses_RNA	Coxsackievirus B2	82639
Viruses_RNA	Coxsackievirus B3	12072
Viruses_RNA	Coxsackievirus B4	12073
Viruses_RNA	Coxsackievirus B5	12074
Viruses_RNA	Coxsackievirus B6	74561
Viruses_RNA	Crimean-Congo hemorrhagic fever orthonairovirus	1980519
Viruses_RNA	Dengue virus	12637
Viruses_RNA	Echovirus E11	12078
Viruses_RNA	Echovirus E30	41846
Viruses_RNA	Echovirus E6	12062
Viruses_RNA	Echovirus E9	12060
Viruses_RNA	Enterovirus A	138948
Viruses_RNA	Enterovirus A71	39054
Viruses_RNA	Enterovirus B	138949
Viruses_RNA	Enterovirus C	138950
Viruses_RNA	Enterovirus D	138951
Viruses_RNA	Enterovirus D68	42789
Viruses_RNA	Influenza A virus H1N1 subtype	114727
Viruses_RNA	Influenza A virus H3N2 subtype	119210
Viruses_RNA	Influenza A virus H5N1 subtype	102793
Viruses_RNA	Influenza A virus H7N9 subtype	333278
Viruses_RNA	Hantaan orthohantavirus	1980471
Viruses_RNA	Human coronavirus 229E	11137
Viruses_RNA	Human coronavirus HKU1	290028
Viruses_RNA	Human coronavirus NL63	277944
Viruses_RNA	Human coronavirus OC43	31631
Viruses_RNA	Human metapneumovirus	162145
Viruses_RNA	Human orthorubulavirus 2	2560525
Viruses_RNA	Human orthorubulavirus 4	2560526
Viruses_RNA	human parechovirus	1803956
Viruses_RNA	Human respiratory syncytial virus A	208893
Viruses_RNA	Human respiratory syncytial virus B	208895
Viruses_RNA	Human respirovirus 1	12730
Viruses_RNA	Human respirovirus 3	11216
Viruses_RNA	Influenza B virus	11520
Viruses_RNA	Influenza C virus	11552
Viruses_RNA	Measles morbillivirus	11234
Viruses_RNA	Middle East respiratory syndrome-related coronavirus	1335626
Viruses_RNA	Mumps orthorubulavirus	2560602
Viruses_RNA	Rhinovirus A	147711
Viruses_RNA	Rhinovirus B	147712
Viruses_RNA	Rhinovirus C	463676
Viruses_RNA	Rotavirus	10912
Viruses_RNA	Rubella virus	11041
Viruses_RNA	Sapovirus	95341
Viruses_RNA	Severe acute respiratory syndrome coronavirus	2901879
Viruses_RNA	Severe acute respiratory syndrome coronavirus 2	2697049
Viruses_RNA	Severe fever with thrombocytopenia syndrome virus	1003835
Viruses_RNA	Yellow fever virus	11089

## Sheet: Table S3
Supplemental Table 3. Characteristics and detection results of patients.
Patient ID	Gender	Age (yr)	Sample ID	Detection results for:
				mNGS assay	tNGS assay
P1	Male	63	#01	Streptococcus constellatus	Streptococcus constellatus Human gammaherpesvirus 4 Human betaherpesvirus 5 Human betaherpesvirus 7
P2	Male	65	#02	Klebsiella pneumoniae Mycobacterium tuberculosis complex Human betaherpesvirus 7 Human gammaherpesvirus 4	Klebsiella pneumoniae Mycobacterium tuberculosis complex Human betaherpesvirus 7 Human gammaherpesvirus 4
P3	Male	62	#03	Acinetobacter nosocomialis Haemophilus influenzae Klebsiella pneumoniae Staphylococcus aureus Human betaherpesvirus 5	Acinetobacter nosocomialis Haemophilus influenzae Klebsiella pneumoniae Staphylococcus aureus Human betaherpesvirus 5 Human betaherpesvirus 7 Influenza A virus
P4	Male	56	#04	Tropheryma whipplei	Klebsiella aerogenes Tropheryma whipplei Human betaherpesvirus 6
P5	Male	51	#05	Mycobacterium tuberculosis complex	Negative
P6	Male	59	#06	Mycobacterium kansasii Staphylococcus aureus	Mycobacterium kansasii Staphylococcus aureus Human betaherpesvirus 7 Influenza A virus
P7	Male	63	#07	Haemophilus influenzae Streptococcus pneumoniae Aspergillus fumigatus	Haemophilus influenzae Streptococcus pneumoniae Aspergillus fumigatus Influenza A virus
P8	Male	59	#08	Haemophilus influenzae Aspergillus niger	Haemophilus influenzae Influenza A virus
P9	Female	27	#09	Mycobacterium tuberculosis complex	Mycobacterium tuberculosis complex Human betaherpesvirus 7 Human gammaherpesvirus 4
P10	Female	82	#10	Moraxella catarrhalis Aspergillus fumigatus Human gammaherpesvirus 4	Moraxella catarrhalis Aspergillus fumigatus Human betaherpesvirus 7 Human gammaherpesvirus 4
P11	Male	58	#11	Aspergillus fumigatus	Staphylococcus aureus Aspergillus fumigatus Human betaherpesvirus 6 Human betaherpesvirus 7 Severe acute respiratory syndrome coronavirus 2
P12	Female	38	#12	Haemophilus influenzae Aspergillus fumigatus	Haemophilus influenzae Aspergillus fumigatus Human metapneumovirus
P13	Male	54	#13	Acinetobacter baumannii Haemophilus influenzae Human gammaherpesvirus 4	Acinetobacter baumannii Haemophilus influenzae Human gammaherpesvirus 4
P14	Male	77	#14	Negative	Negative
P15	Male	15	#15	Mycoplasma pneumoniae	Mycoplasma pneumoniae
P16	Female	59	#16	Chlamydia psittaci Human gammaherpesvirus 4	Chlamydia psittaci Human gammaherpesvirus 4
P17	Female	56	#17	Negative	Negative
P18	Male	76	#18	Aspergillus fumigatus Candida albicans Candida tropicalis Pneumocystis jirovecii Human betaherpesvirus 5 Human betaherpesvirus 7 Human gammaherpesvirus 4 Torque teno virus	Aspergillus fumigatus Candida albicans Candida tropicalis Pneumocystis jirovecii Human betaherpesvirus 5 Human betaherpesvirus 7 Human gammaherpesvirus 4
P19	Male	26	#19	Aspergillus fumigatus Human gammaherpesvirus 4 Torque teno virus	Aspergillus fumigatus Human gammaherpesvirus 4
P20	Male	82	#20	Mycobacterium tuberculosis complex Human betaherpesvirus 5	Human betaherpesvirus 5 Human betaherpesvirus 7
			#35	Acinetobacter baumannii Chryseobacterium indologenes Stenotrophomonas maltophilia Torque teno virus	Acinetobacter baumannii Stenotrophomonas maltophilia
			#51	Acinetobacter baumannii Burkholderia cenocepacia Stenotrophomonas maltophilia Candida albicans Human alphaherpesvirus 1 Human betaherpesvirus 5 Human gammaherpesvirus 4 Torque teno virus	Acinetobacter baumannii Burkholderia cenocepacia Stenotrophomonas maltophilia Candida albicans Human alphaherpesvirus 1 Human betaherpesvirus 5 Human betaherpesvirus 7 Human gammaherpesvirus 4
P21	Male	27	#21	Mycobacterium tuberculosis complex Staphylococcus aureus Tropheryma whipplei Human gammaherpesvirus 4	Enterobacter cloacae complex Mycobacterium tuberculosis complex Staphylococcus aureus Tropheryma whipplei Human gammaherpesvirus 4
P22	Male	68	#22	Serratia marcescens Candida albicans Candida glabrata Human betaherpesvirus 5 Human gammaherpesvirus 4 Torque teno virus	Serratia marcescens Human betaherpesvirus 5 Human gammaherpesvirus 4
P23	Female	63	#23	Acinetobacter baumannii Moraxella catarrhalis Aspergillus tubingensis Candida albicans Human betaherpesvirus 5	Acinetobacter baumannii Moraxella catarrhalis Aspergillus fumigatus Candida albicans Human betaherpesvirus 5 Human gammaherpesvirus 4
P24	Female	59	#24	Klebsiella pneumoniae Mycoplasma hominis	Klebsiella pneumoniae
P25	Male	49	#25	Klebsiella pneumoniae	Klebsiella pneumoniae
P26	Female	35	#26	Mycoplasma pneumoniae	Mycoplasma pneumoniae Human betaherpesvirus 7 Human gammaherpesvirus 4
P27	Female	28	#27	Haemophilus influenzae Mycobacterium avium	Haemophilus influenzae Human gammaherpesvirus 4
P28	Male	52	#28	Klebsiella pneumoniae Mycobacterium tuberculosis complex Ureaplasma urealyticum	Klebsiella pneumoniae Mycobacterium tuberculosis complex
P29	Male	87	#29	Acinetobacter nosocomialis Klebsiella pneumoniae Aspergillus flavi Candida glabrata Human betaherpesvirus 5 Torque teno virus	Acinetobacter nosocomialis Klebsiella pneumoniae Candida glabrata Human betaherpesvirus 5
P30	Male	50	#30	Klebsiella pneumoniae Mycobacterium abscessus	Klebsiella pneumoniae Mycobacterium abscessus Human betaherpesvirus 6 Human betaherpesvirus 7 Human gammaherpesvirus 4
P31	Male	57	#31	Pseudomonas aeruginosa Torque teno virus	Pseudomonas aeruginosa
P32	Female	55	#32	Exophiala dermatitidis	Human metapneumovirus
P33	Female	51	#33	Tropheryma whipplei	Tropheryma whipplei
P34	Female	33	#34	Mycoplasma pneumoniae Human gammaherpesvirus 4	Mycoplasma pneumoniae Human betaherpesvirus 7 Human gammaherpesvirus 4
P35	Male	62	#36	Enterobacter cloacae complex Klebsiella pneumoniae Streptococcus anginosus Trichomonas tenax Human betaherpesvirus 5 Human gammaherpesvirus 4	Enterobacter cloacae complex Klebsiella pneumoniae Human betaherpesvirus 5 Human gammaherpesvirus 4
P36	Male	83	#37	Candida albicans Human gammaherpesvirus 4	Candida albicans Human alphaherpesvirus 1 Human betaherpesvirus 5 Human betaherpesvirus 7 Human gammaherpesvirus 4
P37	Male	68	#38	Mycobacterium intracellulare Human betaherpesvirus 5 Human betaherpesvirus 7 Human gammaherpesvirus 4	Mycobacterium avium complex Human betaherpesvirus 5 Human betaherpesvirus 7 Human gammaherpesvirus 4
P38	Male	72	#39	Escherichia coli Klebsiella pneumoniae Stenotrophomonas maltophilia Streptococcus anginosus Human betaherpesvirus 5 Human gammaherpesvirus 4	Escherichia coli Klebsiella pneumoniae Stenotrophomonas maltophilia Human betaherpesvirus 5 Human betaherpesvirus 6 Human gammaherpesvirus 4
P39	Female	60	#40	Klebsiella aerogenes Mycobacterium intracellulare	Enterovirus B
P40	Female	57	#41	Mycobacterium tuberculosis complex Pseudomonas aeruginosa Pseudomonas fulva Stenotrophomonas maltophilia	Mycobacterium tuberculosis complex Pseudomonas aeruginosa Stenotrophomonas maltophilia Human betaherpesvirus 6 Human betaherpesvirus 7
P41	Male	76	#42	Acinetobacter baumannii Aspergillus niger Candida albicans Pneumocystis jirovecii Human betaherpesvirus 5 Human betaherpesvirus 7 Human gammaherpesvirus 4 Torque teno virus	Streptococcus pneumoniae Candida albicans Human betaherpesvirus 5 Human betaherpesvirus 7 Human gammaherpesvirus 4
P42	Female	67	#43	Nocardia cyriacigeorgica Aspergillus flavi Fusarium proliferatum Human gammaherpesvirus 4 Torque teno virus	Nocardia cyriacigeorgica Aspergillus flavus Fusarium proliferatum Human gammaherpesvirus 4 Human metapneumovirus
P43	Female	43	#44	Mycobacterium intracellulare Human gammaherpesvirus 4 Torque teno virus	Mycobacterium avium complex Human betaherpesvirus 7 Human gammaherpesvirus 4
P44	Female	55	#45	Haemophilus influenzae Moraxella catarrhalis Mycobacterium tuberculosis complex Serratia marcescens Streptococcus pneumoniae Tropheryma whipplei Human betaherpesvirus 7	Haemophilus influenzae Moraxella catarrhalis Mycobacterium tuberculosis complex Serratia marcescens Streptococcus pneumoniae Tropheryma whipplei Human betaherpesvirus 7
P45	Female	20	#46	Mycobacterium tuberculosis complex Human betaherpesvirus 7 Human gammaherpesvirus 4	Mycobacterium tuberculosis complex Human betaherpesvirus 7 Human gammaherpesvirus 4 Human respirovirus 3
P46	Female	76	#47	Haemophilus influenzae Aspergillus fumigatus Torque teno virus	Haemophilus influenzae Human respiratory syncytial virus Severe acute respiratory syndrome coronavirus 2
P47	Male	33	#48	Mycobacterium tuberculosis complex Tropheryma whipplei Pneumocystis jirovecii Human betaherpesvirus 6	Mycobacterium tuberculosis complex Tropheryma whipplei Pneumocystis jirovecii Human betaherpesvirus 5 Human betaherpesvirus 6 Human betaherpesvirus 7 Rhinovirus A
P48	Male	78	#49	Haemophilus influenzae Mycobacterium intracellulare Nocardia concava Pseudomonas aeruginosa Stenotrophomonas maltophilia Aspergillus fumigatus Pneumocystis jirovecii Human alphaherpesvirus 1 Human betaherpesvirus 5 Human gammaherpesvirus 4 Torque teno virus	Haemophilus influenzae Mycobacterium avium complex Nocardia farcinica Pseudomonas aeruginosa Stenotrophomonas maltophilia Aspergillus fumigatus Pneumocystis jirovecii Human alphaherpesvirus 1 Human betaherpesvirus 5 Human gammaherpesvirus 4 Human respiratory syncytial virus
P49	Female	61	#50	Mycobacterium intracellulare Staphylococcus aureus Aspergillus flavus Torque teno virus	Mycobacterium avium complex Staphylococcus aureus Human betaherpesvirus 5
P50	Female	78	#52	Aspergillus udagawae Torque teno virus	Severe acute respiratory syndrome coronavirus 2
P51	Female	54	#53	Candida albicans	Candida albicans Severe acute respiratory syndrome coronavirus 2
P52	Female	73	#54	Staphylococcus aureus	Mycobacterium tuberculosis complex Staphylococcus aureus Human gammaherpesvirus 4
P53	Female	57	#55	Mycobacterium abscessus Mycobacterium intracellulare Torque teno virus	Mycobacterium abscessus Mycobacterium avium complex
P54	Male	60	#56	Mycobacterium tuberculosis complex	Mycobacterium tuberculosis complex Human betaherpesvirus 7
P55	Male	68	#57	Human alphaherpesvirus 1 Human gammaherpesvirus 4	Legionella pneumophila Human alphaherpesvirus 1 Human betaherpesvirus 7 Human gammaherpesvirus 4 Rhinovirus C
P56	Male	64	#58	Mycobacterium tuberculosis complex Aspergillus fumigatus	Mycobacterium tuberculosis complex Aspergillus fumigatus Human betaherpesvirus 6 Human gammaherpesvirus 4 Influenza A virus
P57	Female	29	#59	Mycobacterium tuberculosis complex Serratia marcescens Human betaherpesvirus 6 Human betaherpesvirus 7	Citrobacter freundii Klebsiella oxytoca Mycobacterium tuberculosis complex Serratia marcescens Human betaherpesvirus 6 Human betaherpesvirus 7
P58	Female	62	#60	Negative	Negative
P59	Male	83	#61	Mycobacterium abscessus Aspergillus flavi Pneumocystis jirovecii Torque teno virus	Mycobacterium abscessus Mycobacterium chelonae Pseudomonas aeruginosa Serratia marcescens
P60	Female	72	#62	Mycobacterium tuberculosis complex	Mycobacterium tuberculosis complex
P61	Male	70	#63	Tropheryma whipplei Human betaherpesvirus 7	Tropheryma whipplei Human betaherpesvirus 7 Severe acute respiratory syndrome coronavirus 2
P62	Female	65	#64	Pseudomonas aeruginosa Human gammaherpesvirus 4	Pseudomonas aeruginosa Human betaherpesvirus 5 Human gammaherpesvirus 4
P63	Male	76	#65	Mycobacterium tuberculosis complex Aspergillus niger Talaromyces marneffei Torque teno virus	Mycobacterium tuberculosis complex
P64	Male	79	#66	Cryptococcus neoformans Torque teno virus	Severe acute respiratory syndrome coronavirus 2
P65	Female	51	#67	Negative	Acinetobacter baumannii Klebsiella oxytoca Human gammaherpesvirus 4
P66	Male	56	#68	Tropheryma whipplei Cryptococcus neoformans	Tropheryma whipplei Cryptococcus neoformans Human betaherpesvirus 7
P67	Male	30	#69	Mycobacterium tuberculosis complex	Mycobacterium tuberculosis complex
P68	Female	53	#70	Tropheryma whipplei Cryptococcus neoformans	Negative
P69	Male	49	#71	Mycobacterium tuberculosis complex Staphylococcus aureus Torque teno virus	Human gammaherpesvirus 4
P70	Female	71	#72	Acinetobacter baumannii Pseudomonas aeruginosa Streptococcus constellatus Torque teno virus	Negative
P71	Male	32	#73	Haemophilus influenzae Alternaria alternata	Haemophilus influenzae
P72	Male	85	#74	Acinetobacter baumannii Stenotrophomonas maltophilia Human betaherpesvirus 5 Human betaherpesvirus 6 Human betaherpesvirus 7 Human gammaherpesvirus 4 Torque teno virus	Acinetobacter baumannii Stenotrophomonas maltophilia Human betaherpesvirus 5 Human betaherpesvirus 6 Human betaherpesvirus 7 Human gammaherpesvirus 4
P73	Male	67	#75	Staphylococcus aureus Human betaherpesvirus 6	Human betaherpesvirus 6 Human betaherpesvirus 7 Human gammaherpesvirus 4
P74	Male	66	#76	Nocardia farcinica Aspergillus fumigatus Pneumocystis jirovecii Human gammaherpesvirus 4 Torque teno virus	Nocardia farcinica Pneumocystis jirovecii Human gammaherpesvirus 4 Human respiratory syncytial virus Severe acute respiratory syndrome coronavirus 2
P75	Male	66	#77	Torque teno virus	Human betaherpesvirus 5 Human betaherpesvirus 6 Human betaherpesvirus 7 Human gammaherpesvirus 4
P76	Male	84	#78	Haemophilus influenzae Klebsiella pneumoniae Mycobacterium tuberculosis complex Candida albicans Human alphaherpesvirus 1 Human gammaherpesvirus 4	Klebsiella pneumoniae Mycobacterium tuberculosis complex Serratia marcescens Candida albicans Human alphaherpesvirus 1 Human betaherpesvirus 7 Human gammaherpesvirus 4
P77	Female	42	#79	Human betaherpesvirus 5 Human gammaherpesvirus 4	Human betaherpesvirus 5 Human betaherpesvirus 7 Human gammaherpesvirus 4
P78	Male	69	#80	Haemophilus influenzae	Human respiratory syncytial virus
P79	Female	69	#81	Mycoplasma pneumoniae	Mycoplasma pneumoniae Human betaherpesvirus 6 Human gammaherpesvirus 4 Human respirovirus 3
P80	Female	54	#82	Streptococcus anginosus Candida albicans Candida glabrata Pneumocystis jirovecii	Klebsiella pneumoniae Candida albicans Pneumocystis jirovecii Human betaherpesvirus 5 Human gammaherpesvirus 4
P81	Male	71	#83	Human betaherpesvirus 5 Human gammaherpesvirus 4 Torque teno virus	Human betaherpesvirus 5 Human gammaherpesvirus 4 Human metapneumovirus

## Sheet: Table S4
Supplemental Table 4. Microorganism groups with dual categorization level.
Taxonomy	Microorganism groups
Bacteria	Mycobacterium avium complex
	Brucella
	Rickettsia
	Enterobacter cloacae complex
	Bacillus cereus group
Fungi	Aspergillus fumigatus complex
	Aspergillus flavus complex
	Aspergillus niger complex
	Aspergillus terreus complex
Viruses_DNA	Human mastadenovirus A
	Human mastadenovirus B
	Human mastadenovirus C
	Human mastadenovirus D
	Human mastadenovirus E
	Human mastadenovirus F
	Human mastadenovirus G
Viruses_RNA	Mamastrovirus 1
	Enterovirus A
	Enterovirus B
	Enterovirus C
	Enterovirus D
	Enterovirus L
	Parechovirus A
	Parechovirus B
	Norwalk virus
	Influenza A virus
